# Supplementary material for: Characterization of Peroxidase and Laccase Gene Families and In Silico Identification of Potential Genes Involved in Upstream Steps of Lignan Formation in Sesame
Source: Life (Basel). 2022 Aug 8;12(8):1200. doi: 10.3390/life12081200 (PMC9410177; doi:10.3390/life12081200)
Supplement: Supplementary file 1 [file life-12-01200-s001.zip › Supplementary_Tables.xlsx]

## Sheet: TableS1
Table S1. Information relative to the SRA accessions of RNA sequencing data used in the present study
Variety name	Key characteristic	NCBI Project	NCBI SRA accession number	References
Zhongzhi13	High oil content (59g/100g seed)-Reference genome	PRJNA186669	SRR1055252,SRR1055255,SRR1055253,SRR1055260,SRR1055262,SRR1055261,SRR1055254,SRR1055257,SRR1055259,SRR1055256,SRR1055258,SRR1055263	[60]
Zhongfengzhi No1	White seed	PRJNA679682	SRR13089686,SRR13089687,SRR13089688,SRR13089689,SRR13089690,SRR13089691,SRR13089692,SRR13089693,SRR13089694,SRR13089695,SRR13089696,SRR13089697,SRR13089698,SRR13089699,SRR13089700,SRR13089701,SRR13089702,SRR13089703,SRR13089704,SRR13089705,SRR13089706,SRR13089707,SRR13089708,SRR13089709,SRR13089710,SRR13089711,SRR13089712,SRR13089713,SRR13089714,SRR13089715,SRR13089716,SRR13089717,SRR13089718,SRR…	[61]
Zhongzhi No33	Black seed
ZZM4728	High oil content (59g/100g seed)	PRJNA400575	SRR6010084,SRR6010085,SRR6010086,SRR6010087,SRR6010088,SRR6010089,SRR6010090,SRR6010091,SRR6010092,SRR6010093,SRX396185,SRX396186,SRX396187,SRX396188,SRX396189,SRX396190,SRX396191,SRX396192,SRX396193,SRX396194,SRX396195,SRX396196	[62]
ZZM2161	Low oil content (48g/100g seed)
ZZM3495	Low oil content (51g/100g seed)

## Sheet: TableS2
Table S2. List of primers used in quantitative real time-PCR analysis
Gene name	NCBI gene locus tag	Forward primer sequence	Reverse primer sequence
SiPOD52	LOC105172589	TTGCTGATCGGTCTGCTTGT	GCCAGGTTTGCACGACTTTT
SiPOD63	LOC105176439	CTGTGCCATTTCAGTGACGC	GCGCTTCTGGTTTCTCTTGC
SiLAC1	LOC105158065	TATACGGCAGGTGGAGTGGA	AGTTGGCCCTGGATACTTGC
SiLAC39	LOC105176975	CGCCGACGTTCCAATCATTC	GTTGGCCTCCCGATTCAAGA
Actin 7	LOC105159390	GAGCATAACCCTCATAGA	GTGTTTCCCAGCATTG

## Sheet: TableS3
Table S3. List of identified peroxidase genes in Sesamum indicum var. Zhongzhi13
GeneID Code	NCBI gene locus tag	NCBI Protein ID	Linkage group	Start	End	Strand	Protein length (aa)	NCBI linkage group accession number	Full gene sequence
SiPOD1	LOC105177799	NP_001306621.1	LG15	4027009	4029056	+	330	NC_026159.1	CACTAGTTGTCTTGCAATAATCCTAGGAAGAGCAATATGGGTCAATCCAGTTTTCTAATGACTTTATTCACACTTTCTCTGGGTGTTATTGTGTTCTCGGGCAGCGTCTCTGCTCAACTCAAACAGAATTACTACGCAAACATCTGCCCCGACGTCGAGAACATTGTTCGACAAGCCGTCACCGCGAAATTCAAACAGACCTTTGTTACTGTTCCCGCAACTCTCCGTCTCTACTTTCATGATTGCTTTGTTTCGGTACATACTCTTACACATATTTTCTTTTTTCACGACCGGGAAGTCTCTGTTGCTAATCATAATTGCGTGCACAGGGTTGTGATGCATCCGTGATAATCGCGTCGACTCCGGGGAATACAGCCGAAAAGGATCATCCGGACAATT…
SiPOD2	LOC105155321	XP_011069499.1	LG2	5075827	5080756	+	412	NC_026146.1	CACTTGATGAAACTGGAGGGTACAGAACCGGAGAGACTCCGCCCAACCATGACCCTCCACAAATCCGTAGCCAGAGACAGCAGCCAATGAATGACTGACAGTTTGACAATCAGTGCAGCTGACCATGGCTTCTCTCTCCGCCACTCGTCTTCTGCCTTCCGTCACCACCTCCGCGTCTGCTACGCGATTCTCCTACCGCTCCGCCCTCTCCCTTAGCTCCCTCCGATCGTCCCTTCTCCTCTCCCGCCTCTTCCTTCCCCAGGTAGCCACGCATTCTTTCTTAGCGTTTCTGCATTTCTTTACTTACTCTAACTGTTCTCTACCCCAAAAAAAAAAATAAAAAAGAAAAGCGCTCTGGGAAGATTTTCGAGTCGGAGAATTGGTTATTCGACTGTGCCG…
SiPOD3	LOC105155321	XP_011069505.1	LG2	5075827	5080756	+	363	NC_026146.1	CACTTGATGAAACTGGAGGGTACAGAACCGGAGAGACTCCGCCCAACCATGACCCTCCACAAATCCGTAGCCAGAGACAGCAGCCAATGAATGACTGACAGTTTGACAATCAGTGCAGCTGACCATGGCTTCTCTCTCCGCCACTCGTCTTCTGCCTTCCGTCACCACCTCCGCGTCTGCTACGCGATTCTCCTACCGCTCCGCCCTCTCCCTTAGCTCCCTCCGATCGTCCCTTCTCCTCTCCCGCCTCTTCCTTCCCCAGGTAGCCACGCATTCTTTCTTAGCGTTTCTGCATTTCTTTACTTACTCTAACTGTTCTCTACCCCAAAAAAAAAAATAAAAAAGAAAAGCGCTCTGGGAAGATTTTCGAGTCGGAGAATTGGTTATTCGACTGTGCCG…
SiPOD4	LOC105155173	XP_011069538.1	LG1	219480	222922	+	319	NC_026145.1	GATATAGTTGGTGCGGGGAGCAGTTAATGGGTTGCAAGAAAACAAATTAAACAACCACCAAAAACAATTACATTCTTTTGATATTATAATTACAATGTTAAACAGACTTTGGTTAAAATCCCTACCACCAATTCGATTGTACTGTACTGATTAGTTTGGCCTACAACATTAATAACCGAAACCAACCCGCCAAGAATTCTCAGCCGTTTATTGAAGATGAGGTTGAGCACCGCCGCCGTCGATCCCTCGTCGCTCCGTTCAGCTAGCTCCTTTAGCGCAGCCACTTACCTCCTAAGATTACCATCCAGAAACTTGCCGGCGGTCAAATGCGGAGGGAAAAGCCTCACCCTGGCCTCAGCCTCACCCTGTGCTGCTGCTTCTCCTAATTATCTATTTGGG…
SiPOD5	LOC105155705	XP_011069927.1	LG2	10275638	10277587	-	336	NC_026146.1	TGATTCAAATATTTAGAACTTTTATTTTCTGAAATTCAATATACAGATGATCAAGTGACCTAATAGTGGCACCTTATTTTGTAAAAGATAAGTTACATAATCTCCTTAAATACAAAATCAATACACGGCCTTGACTGAACAAGAAACTAGAAGAATTCTAGTCGTTATGAATCTGAATTCAGACAAAAAGAACAAAGAACGAATCATATGTCAATCCCATCACCCAAAAACACCCTAACAATCCTTCTAGTTTGGCCTGGTGCAATCAACTCTAATTTCGCCCCGATTCCCCGTCAGGACTCCAACCCTCCCCAGCTTGGTGATGGCCTGGACAAACGCCTGGCTGAAGGCCACATTGCTCGATGCAAAGAGATTGACGGCGGCCCTGGACCGACTGTC…
SiPOD6	LOC105155907	XP_011070192.1	LG2	10724463	10726439	+	331	NC_026146.1	CACAAAGTGTTTGCAGATTTTATAGTCGAGAGAAAAAATGGAGAAAATGCTCGTTGTTTTTCTCATATCGTGCATGCTTCATTTAGCTTCCGCTCAACTAAAAGTAGGGTTTTACAATTCTACTTGTCCGCGGGCTGAGTCTATAGTTCGAGGAATTGTGCAACAACGGTTTAACAGGGATCGTTCCATTACTGCTGCATTGCTAAGAATGCATTTTCACGATTGCTTTGTTAGAGTAAGTGAATATGATTTACTCTAGTTTATTTTCTATGGTTTCATGCAGATCGGAGGGGGTTTGCTTTTTCTCTGCACGCGCGTACTTACTCATACACATATTCAGAATTTGAACTCAAGATCTCCAAAATAAAATCTCAAGGCTTAAACGAAATGGAGTTCCTT…
SiPOD7	LOC105156219	XP_011070595.1	LG2	14999942	15001479	+	322	NC_026146.1	CCCTTCTTCTCCATCAACTTCAGTTGCATAATTACTCCATTCTCTTCCTTAATTTCTTAAAAAGTTTGCATAATGGGTCGCCTAGCTTCTTTTGCCACTCTTTCTGCAATAACAACATTGTTCCTCTTGTTATCCACCGTCCCATGCCAAGCACAGCTCTCTCCCTCGTTTTACGACACCACGTGTCCTAACGCACTCAGTACAATCCGGACTTCCATCCGACAAGCTGTGTCCCGTGAGAGGCGAATGGCAGCCTCCCTCATACGCCTCCATTTCCACGATTGCTTCGTTCAGGGTTGTGATGCATCAATCTTACTCGACGAGACCCCTACTATCCAAAGTGAGAAGACGGCGTTCCCAAATGTCAACTCTGCAAGAGGCTATGAAGTGGTAGAGGCC…
SiPOD8	LOC105156220	XP_011070596.1	LG2	15004642	15006195	+	322	NC_026146.1	CAACTGCACTTGCATTTTTACTCTATTCTCTTCCTTAATTTCTTACAAAGTTTGCATAATGGATCTCCTAGCTTCTTTTTTCACTCTTTCTGCGATAACAACATTCTTCCTTTTGTTATCCAGCTTCCCATGCCAAGCACAGCTATCCCCCTCGTTTTACGACACTACGTGTCCTAATGCACTCAGTACTATCCGGACTTCCATCCGACAAGCTGTGTCCCGTGAGAGGCGAATGGCGGCCTCCCTCATTCGCCTCCATTTCCACGATTGCTTCGTTCAGGGTTGTGATGCATCAATCTTACTCGATGAGACCCCTACTATCCAAAGTGAGAAGACGGCGTTCCCAAATGTCAACTCTGCAAGAGGCTATGAAGTGGTAGAGGCCGCCAAACGTGAGGT…
SiPOD9	LOC105156221	XP_011070597.1	LG2	15007577	15009014	-	322	NC_026146.1	TGAAATAGTGAAGAACACATTGATTTATTCACAACATGTATCCAAGAATTACATGGAAGATGAACCAAAACAATTGAATTTAAGTGGATATACAATCAACAAAATGACCAAAATAAGTTGTGATCAAAGCTCGTGTCGTTTGTTAATATATAAATGCAACAATTCAATAAATTCTCTAGTTGATGGCGCTACAAGTCCTCCTTATGATCCCATTTCGCCTAACAAGGGGTTGAATCTCTCCCATTTTGATCATTGCATTCCCAAAATCTGATGCAAAAACTCGTGGATTTCTGCTGTACTCAGACACAATACTGTCAGTCGATCCTCCACTAAAGAGGACTTGGTCCGATTGGAGAAGGCCCTTTCTCTGCATCAAATTCTTGAAGTAGTTATTGTCAA…
SiPOD10	LOC105156222	XP_011070598.1	LG2	15015312	15016789	+	322	NC_026146.1	ATCAACTTCACTTCAAATCAAACATTTCTCATTGTATTTGTAAGAATCCATAGTAGCTACTCCAACTTAAAGTTATCTACATAATTTCTTTGATTTTCTCTTGTGAACGTTAAATTTCAAAATGAGTACCTTCAATTCCTTTAACACACTTTTTCCCATTATATCTCTCTTGCTCTTGCTGGCCAACGTACCATGTGAAGCACAACTATCCACCACATTTTATGATCGTGCATGTCCGAACGCAACTGCTATAATCCGCACATCCATCCAGCGAGCAGTATCCCTTGAGCGTAGGATGGCAGCCTCTCTCATTCGCCTCCATTTCCACGACTGCTTTGTTCAGGGTTGCGATGCATCAATCTTACTAGACGAAACCTCCACTATTCAGAGTGAGAAGAC…
SiPOD11	LOC105156223	XP_011070599.1	LG2	15019876	15021509	+	321	NC_026146.1	AGGTGAACTTTAACCAGCTTAATTAGAAATGGAAAGTTTCAATTTCTTCCGCGCAGTTTTTGCCGTTCTGTCCATTGTTTTCTTGCTCTTCGACGTCCCATGTCAAGCACAACTATCTCCTACATTCTACGACACGACATGTCCTAATGCAACTGCCATAATCCGCACGTCCATCCGACGAGCAATATCACGTGAGAGGCGAATGGCTGCCTCGCTCATTCGTCTACACTTCCACGATTGCTTCGTTCAGGGCTGTGATGCATCAATCTTGCTCGACGAGACGCCTACTATTCAAAGCGAGAAGACCGCATTCCCCAATATTAATTCTGCCAGAGGGTATGAAGTGATAGAGGCTGCCAAACGTGAGGTCGAGCGTGTATGTCCTGGAGTTGTTTCTTG…
SiPOD12	LOC105156224	XP_011070600.2	LG2	15027834	15029531	+	324	NC_026146.1	ATTTCCCATTATTAGTTATTAATCTTTAGATAAAATAAACATTAAATTTCTTGATTTTTTTCTTCTTAAACCCTAAATTTCAATGAGTCCCACAAAATTCTTTACCTCTCTTTTCACTCTAACAACAATATCACTCGTACTCATGCTCTCTAGCAAACCATGCTTAGCTCAACTATCTCCATCGTTTTACAATAGTACATGTCCTAATGCACTAAGTACAATCCGCACTTCCATCCGACAGGCAGTGTCACGTGAGAGGCGAATGGCGGCCTCCCTCATTCGCCTCCACTTCCACGACTGCTTTGTTCAGGGTTGTGATGCATCAATCTTACTCGACGACACATCTACTATTCAAAGTGAGAAGTCTGCGGGCCCGAATGCGAATTCCGCCAGAGGCTT…
SiPOD13	LOC105156635	XP_011071133.1	LG2	17910231	17911979	+	433	NC_026146.1	AGATACTACAGGAGACGATATTTGTCAAAAATAAAATTAGGAAAATTGGAGCCAAAATTTGGAGGGGAGTTGGATGCAAATATCCAATAAGTTTCCTATAAAGACACCCCCTGCTGCCAGAAACAAACACCATCCTCCATTAGCACCTGTCATTTGTAGCCCGTAAGAATGGCAGTCAGAGGATGGATCCTCCCAGCATTGTTCCTTTCCTGCACAATCCTCCCCTTGCTGACCTCCGCGTTCCTACGCTTCCCTGGACAACACATCGGGCACCACCACCACCATTTCGGCCACTTTCACCATCCACATGATGCTCACCACCACCACCACCACCACTTTCACCATCCACATGATGCTCAAAATATTGAGGAGCACAAGGACAGCAAGGGCGACGAGGGA…
SiPOD14	LOC105156835	XP_011071372.1	LG3	309851	311429	-	358	NC_026147.1	TTAACAAACCTCGGAATACATATATATGCATGCTGGAATAATGACATTGACATTCAACAACATTAACATACAAACAAGAGTTACTTAATAATTATAGCCCTTGATCTATATATGTTGACAACAAATTCATGAGCCCAGTTGATTGACAGCCCTACAGTTTGTACGAACTTCACCGTCCCCTCCATTTGCCTGCTGCAGCCTTCCCATTTTCAGCATTGCCATCTTGAAATCCTCAAAAAATGCCCCCATATCTCCCGCATAACACTCGATAATACCACGTGTCTCCTCGTTCCCGGTGAGCAGCGCCTGGTCGGACCCAAGCAAACCCTCACCAGAGACAAGGTTCACATAGTACTGATTGTCGAACGTCGTCGGGGTTATATGGTCTAGGTCTGCTAA…
SiPOD15	LOC105159001	XP_011074235.1	LG3	18672137	18674658	+	346	NC_026147.1	AAATATAGCCTTAAGTGATTACATTATCGATATCGTCTACGGCGGCGGCCTTCAAGAAAACACAAGTATGAAGGGAGAAGGGCTTAATCTGATGTTGGTGTCTCTGGTGGTGGCGCTAGGGCTGAGCTTCTACGTGGGGCGGATGCACGCGGCGGTGACGTTGCCGCCCGATGCAAAGCCGTTGAAGCGACAGTTTTACAAGAAGCTCAACACTTGTGACAATGTGGAGGCTTATGTGACGTATCAAGTGAAGCTGTGGTGGGAGAAAGACAAGAGCATCACTGCCAAGCTAGTTAAGCTGCTCTATGCTGATTGCATGGTTAATGTAAGTTTTATTTTCGCTCGGTTTTTTACCTTTCCTCGGAAAATTCTCTTGCAAGATTTGATCGGTTTAATGTT…
SiPOD16	LOC105159307	XP_011074620.1	LG3	23364676	23366477	-	340	NC_026147.1	TAACAGAGAATTACTGATTAGTCATATTGAAAAATATTGGTAATTGCATACATAAATGACAGAACTTCTCTACTTCCCTCCCAAGAGAAAGAACATCTTTAGAACATTAACAGAAGAAGCGTGCATATAAAGGAAGCTGACTTCACATAGACAATGACTGAGGCACTGAGCTATGTATTCTCAGTTCAGTTCAGTTCACTTTGCGGCAATTCTTCCTAATTTCGCCTTTGGAGCCAATGAGAGGACTAATGTTCCCCATCTTAACCATAGACTTTGCAAACTGGTGGAAGAATAAAGCCTCACTTTCTGCATAGCTTCTCACCAGTTCGACGGTCTTCCCAACATTTCCGGTGAACAAAACTTCGTCTGAACTGAGAAGACCTTTGCCCCATAACAACA…
SiPOD17	LOC105159364	XP_011074707.1	LG3	23754091	23755576	-	319	NC_026147.1	CTTTAACATCTCTATTTTTACATCATAAAAATTACGAACTCCAGAAATTTCCACCCTTTTTTCTCTCAAACGCTATTAAACACTCAACCAAAAACCCCAAAGAATAGAATGAAAAACACAAACAACCACCAATCTTGATAAAAAAAAAAATGATCAATTAACGACTCCACAATCTAGTCTAACTTCAGTCCCACCACCAGAAATGCTGCTCATCTTGATCATAGAGTTCACAAATGCCTCAAAGAACACATTTTCAGAGCCTGCAAATTTCTTGACCAATGCCTTAGTTCTGGAATTAGTGAGCAGGGCCTGATCAGAGGAGAAAATGCTCTTTCCTTGGAGTAGCAATTTGTAGTATGCATTGTCAAACACTGTGGGGGTAGAATCCAAATTGGCACC…
SiPOD18	LOC105159461	XP_011074839.1	LG3	24327365	24331541	+	355	NC_026147.1	TGAGGAGAACGAAACTGGAGAGGTTCCTTCCGCCAAGCACGACGCTCAACGCGGACTCCCTATACCCGAGGGGAAAATAGCCAATGGCTGATCGTCTGACACTCGCAACTCCATCAGCTATGGCTTCTGTCTCCGCCGCCAGAATCGCCCCTCGCTTCCTGCCTTCCGCCAACGCTGCCGTCGCCAAGCTCTGCTTCCGTTCTCCTCTGGAGCTCAAATCCCTCGGATCCTCCTCTCTTTTCTCACCCCTCTTTCTTGCTCAGGTACACGGAGTCGCTCGATATCAATGTTTTTGATTCATGCATTTTACTTAGTTCTTGTGGTTTTCTTCTCTCTTTTAGAAGAGCGCTCTGCAACGATTACCTAGTTCGAGGATTGGGTATTCGACGGCGTCGTCAC…
SiPOD19	LOC105159461	XP_011074841.1	LG3	24327365	24331541	+	354	NC_026147.1	TGAGGAGAACGAAACTGGAGAGGTTCCTTCCGCCAAGCACGACGCTCAACGCGGACTCCCTATACCCGAGGGGAAAATAGCCAATGGCTGATCGTCTGACACTCGCAACTCCATCAGCTATGGCTTCTGTCTCCGCCGCCAGAATCGCCCCTCGCTTCCTGCCTTCCGCCAACGCTGCCGTCGCCAAGCTCTGCTTCCGTTCTCCTCTGGAGCTCAAATCCCTCGGATCCTCCTCTCTTTTCTCACCCCTCTTTCTTGCTCAGGTACACGGAGTCGCTCGATATCAATGTTTTTGATTCATGCATTTTACTTAGTTCTTGTGGTTTTCTTCTCTCTTTTAGAAGAGCGCTCTGCAACGATTACCTAGTTCGAGGATTGGGTATTCGACGGCGTCGTCAC…
SiPOD20	LOC105160267	XP_011075883.1	LG4	8577270	8578961	+	325	NC_026148.1	GTTTTTGTCTATATATAGCTTTTTGTAATGGAAGAACACATCAACAAGACAACCCAAGGAAAGCAAAAATGAGTTATAAACAACTTAAGGCTTTCATTTTGTTGCTTGTCTGTCTTTACATTGTTGAGTCAGAAGCTCAGCTTCAGGTGGGGTTCTACCAAAGTTCGTGTGGCTTGGCTGAGTTGATCGTGAAACAAGAAGTTAGAATTGGATTCATCAAAGACAAAGGAGTGGCTGCTGGCCTTGTTAGACTGCATTTCCATGACTGTTTTGTCAGGGTAAGAAATTACACTTACAAACATCACAAACACCTTCATACCAACTTAAGATCATAGTTCAAGAAAGACAGTAAATATAATCAGAAAATAAACTCAGAAATTATGTATTTAGTGCTTGACT…
SiPOD21	LOC105160817	XP_011076613.1	LG4	12163218	12165342	-	321	NC_026148.1	TTGAAATCGTTAAACAAGATTTATTTGAAAATTTCAAACACAGTCAGGTAATATGATCGCAGATCACACCCACCCGCTAAAGTACACAAGACATCAAAGCAAAAGAAAACACAAGTTGATGCATTTCAGGAAACATCTCTCCTTTCAACTTTCTCCCCTACGTCTAGTTCACCCTCCTGCAATTTTTCCTTACTTCCCCGTTCGATCCCGTCAGGGGCCGAATGTCACCCATTTTGAGCATTGCTGCGGCGAAATCTGACTTGAAGGTGTTGGGATCATTGCTGTATGTCCTGACGATTGAATCAGTCGCCCCGCCGATGAACAATTGCTGGTCTGAGTGGAGGAGACCTCGTCGGCTGACGAGGTTCTTGAAATAGTTGTTGTCGAAATTCGTCGGGG…
SiPOD22	LOC105161067	XP_011076942.1	LG4	14810782	14814226	+	377	NC_026148.1	CTCCACCCACCCCCACCCTCTAAGTTCTTGCAGTCTTGCAGGCTGCAGCAGATTGGAGAAATTGCTAAGATAGAATCAGAATCTGAATGCAGGTGGAGAGGGCATCTGGTGGTTTTCCTCAACGATCAGGGATGATGTTGATCCCCTGCCTTGGATCCGCTAGCTCAATCCTCGCCACGTAGCACTGGTCCCTCAATCTGTTGGAACGAAACGGCGCCTGCATGAGTGGTTGCTGCTATGGAGGTTGGCATGCCCCCCACCCCCGTGTGTGTATTTCTGTGGGTCTGGGGTGTGTGTGTTTCTGTGTGTGGTGGTGTGCGTATTTTTGCTTGTGTGTGTGTGCGCGCGCGCGCGCGCGTTGTGGGTAGTTCTTTTGATTCACTGCTCTCCTGCACTTTA…
SiPOD23	LOC105161067	XP_011076943.1	LG4	14810782	14814226	+	358	NC_026148.1	CTCCACCCACCCCCACCCTCTAAGTTCTTGCAGTCTTGCAGGCTGCAGCAGATTGGAGAAATTGCTAAGATAGAATCAGAATCTGAATGCAGGTGGAGAGGGCATCTGGTGGTTTTCCTCAACGATCAGGGATGATGTTGATCCCCTGCCTTGGATCCGCTAGCTCAATCCTCGCCACGTAGCACTGGTCCCTCAATCTGTTGGAACGAAACGGCGCCTGCATGAGTGGTTGCTGCTATGGAGGTTGGCATGCCCCCCACCCCCGTGTGTGTATTTCTGTGGGTCTGGGGTGTGTGTGTTTCTGTGTGTGGTGGTGTGCGTATTTTTGCTTGTGTGTGTGTGCGCGCGCGCGCGCGCGTTGTGGGTAGTTCTTTTGATTCACTGCTCTCCTGCACTTTA…
SiPOD24	LOC105161067	XP_011076944.1	LG4	14810782	14814226	+	356	NC_026148.1	CTCCACCCACCCCCACCCTCTAAGTTCTTGCAGTCTTGCAGGCTGCAGCAGATTGGAGAAATTGCTAAGATAGAATCAGAATCTGAATGCAGGTGGAGAGGGCATCTGGTGGTTTTCCTCAACGATCAGGGATGATGTTGATCCCCTGCCTTGGATCCGCTAGCTCAATCCTCGCCACGTAGCACTGGTCCCTCAATCTGTTGGAACGAAACGGCGCCTGCATGAGTGGTTGCTGCTATGGAGGTTGGCATGCCCCCCACCCCCGTGTGTGTATTTCTGTGGGTCTGGGGTGTGTGTGTTTCTGTGTGTGGTGGTGTGCGTATTTTTGCTTGTGTGTGTGTGCGCGCGCGCGCGCGCGTTGTGGGTAGTTCTTTTGATTCACTGCTCTCCTGCACTTTA…
SiPOD25	LOC105161240	XP_011077167.1	LG4	16328654	16330182	+	327	NC_026148.1	CTACAACTACAAATACTACCCCTCATGAATCCATCTGCAGCATCCATACCTTTCTCACTTCCTCTTTGCATACATCATAACAATGGCTTCCAACACCAGGAATATCCCAGTTATTCTTTCTTGCTTCATTTTGTTCGTATCACTCACTTCTGCAGCCAATCCACCACTTAAAGTTGGGTTCTATAAATACTCTTGCCCCCCTGCGGAAGCCATTGTGAGAAAGTATGTGAACAAATTCGTTTCTCTAAACCGTGGCCTTGGTGCTGGCCTTGTCAGGTTGCATTTCCATGATTGCTTCGTCAGGGTACGCATGTTATAACACCCTGAATCTACTGTTTGCTAATCAACTTCTTATTATGGAATTTCAGAATTGATTTCTCCATCTTCAACTTTGTGTTA…
SiPOD26	LOC105161241	XP_011077168.1	LG4	16344174	16345709	+	327	NC_026148.1	CCGCCTACAACTACAAATACTACCCCTCATGAATCCATCTGCAGCATCCATACCTTTCTCACTTCCTCTTTGCATACATCATAACAATGGCTTCCAACACCAGGAATATCCCAGTTATTCTTTCTTGCTTCATTTTGTTCGTATCACTCACTTCTGCAGCCAATCCACCACTTAAAGTTGGGTTCTATAAATACTCTTGCCCCCCTGCGGAAGCCATTGTGAGAAAGTATGTGAACAAATTCGTTTCTCTAAACCGTGGCCTTGGTGCTGGCCTTGTCAGGTTGCATTTCCATGATTGCTTCGTCAGGGTACGCATGTTATAACACCCTGAATCTACTGTTTGCTAATCAACTTCTTATTATGGAATTTCAGAATTGATTTCTCCATCTTCAACTTTGT…
SiPOD27	LOC105161265	XP_011077204.1	LG4	16345855	16348226	+	223	NC_026148.1	ATGGATCCCGAAGGTAGAGAATAGAGTCAATCATTTGCTTTATCTCCTAAAGAGAAAGGAAAAGCTCGTAATTTGACTTGCTCTTCGGTGATCCCTTGGGTTCTCATCCTAGACCATACTACATGAAATTCCTTGAGACGTTTCTGTGGATCTTCACCTGCAAGGCCACGAAAAGTGGAAAGTGAATAAGGCTAGATTTAAGTTCAAAATCAACATCTAAAGTTGGATCAATGCAAAGAGGTAGTTGAATTAAGTCAAGAGAAGTCATCTCATTAATTTTTTATTAAAACAAGTTTGTTTCCCTTTTATACTAACTTGTAGTTATTATTACGCTTAGAAAATTTAACACACAAACTCTTGGGTCTAGACCTACGTTTGGATCAAGTTTCGTCGGCATTT…
SiPOD28	LOC105162056	XP_011078263.1	LG5	4994731	4997357	-	318	NC_026149.1	TTAAAAAAAGCTTACTAGCATAACATTTCACAATAACTAGTATAGATTACAATTGAGAGACTTGCACACTAAGTACTTAAATTGGTCTGCACTCACAACAACACAACAAGGCATATTCTCCAACACTTGTTGTCAATGTATTATCACGACATGCCTACTGCTGGGCTAAGTACTGATGAATTGAAGCTATATATATATATATATATATTACATTCAGTTTACAAACCTACAATCCTTCCTGACCTCTTGTCCTCCATTAATGCTGCTCATCTTTATCATGGACTCCGCAAAAGCAGTGTGGAAAGCTTTTTTCGAGCTCGCAAACTTATAAACTAAACTCTTAGTGTTGGGAGTGGTAAGCAAAGCTTGATCAGAAGAAAACAGGGTTTGACCCTCAAG…
SiPOD29	LOC105162057	XP_011078264.1	LG5	5006658	5010427	-	317	NC_026149.1	TTTCTCCCGATTAATCCCTTCAACATAATTAGCATAGATTACAATTTAGATCTATTGCTCCTCACTCATAACAACACAAAAACAATAAAAAAAACAGGCATATATATATATATATATATATATCAATATATAGTTCTTTCCAACGCATTATGACGACATGCACACTGTTGACTAGCTGAACTTAAGTCTTCTCATCAGTTTACAAACCTACAATCCTTCCTGACCTCCTGTCCTCCATTGATGCTGCTCAACTTGATCATTGATTTGGCAAAGGCAGTGTGGAAAGCCTTCTTGGAGGTTGCAAACTTATAAACTAAGGTTTTGGTATGGGGAGTGGTGAGCAGAGCTTGATCCGAAGAAAATAGGGTTTTGCGCTGAAGTATGAGTTTGTAGTGGGTG…
SiPOD30	LOC105162255	XP_011078554.1	LG1	10578194	10579889	-	339	NC_026145.1	ACAGAGTCATTCTCGACAAAATGAGTTGTTCAGTTTGGCAAGACTAAGGTATTAAAGTGGAGTAGTACATTAATATCGCAACAAACATCAGTCCTTAAACATTGTATACGTAAGACCTGTCTGATGAATACAAAATGAATCAAATAAGGGACTTGAATTTCAAGTCTGAAGTACTTAAGAAAGACAGCTGCAGCAGATGATGAATCCTTATCATGCATGCATGCATGCTCATGTGTTCACAAACCTGCAGTTTTTCCTAACTTCTCCATTAACATAAGTGTCGGGGTTTGTGATGTTTCCCATTTTCACCATGGATTCAGAGAACTGCTCAAAGAAAACAATGGGATTTTCGGCATATTTTGCAACAAGTTTCTTAGTTTCGATTGCTAAAATACTCGA…
SiPOD31	LOC105162609	XP_011078985.1	LG5	12713099	12714915	-	332	NC_026149.1	GTTAATTATGGGCATGATCATACTTCATCATTTCATTTTTATCAAATATAAAATTGGACCAAAGTACAAAAAGATTACAATTATTAATTTCCAAGCTTTTGAAAACTCAAAAAATAATAAATGTATGTATATAGCTAGCTTCCATTGACCCTCCTACAATTTGCTCTGATCTCCCCATTTGAACCCGTCAACGGAGTAATGTTTCCCATTTTGATCATCGACTGCACGAAGCTCTCAAAAAATGCACTCTGATTACTGCTGAACAGGTTCACGATCGGTATCGTCGGTGCTCCCGAACTGGAAAACAGTTCTTGATCCGACTGAAGAAGCCCTTCATTGCTCTGCAGATTTGAGTAGTAGTTGTTGTCAAACGTGTCAGGCGTCCTCAGATCGAGATTC…
SiPOD32	LOC105162642	XP_011079026.1	LG5	14490145	14493286	-	332	NC_026149.1	TTAATTTACGACAGCACAATGTTTCCGAATTTCACCAAAACTACCAGTTTTAACCTCAATTTTACCCATTTTCTCCATCGAACTTGCAAATTCTTGATAGAAATTCTCGATAGATCCCTGCACGAGTTGAGTAATAATTGATCTCGTTCTGGGGTCAGTCAGCAGTGCTGCATCGGACTCGAATAAACCCCTTCGCTTAAGCACAAGTGTGTAGTAGCTAAGGTCGAACGTCCTAAAACTTCCTGGATCCATCTCCACTTTCGTCGTGGAATTGATGGATTTGCATTTCTTGGCTTTGAGATTGGCTGCATACTCACTGTCTAGCGACGGATCCCCGTCCCCCACGCCCGTGAAATTGTAGAGACGGTTTGCGAACGACGGGCAATGCGAAATACCAAT…
SiPOD33	LOC105163909	XP_011080738.1	LG6	6655746	6663339	-	329	NC_026150.1	TTAGAGGACCAAAAACACCTTTAATGCTTAAATTTCCATTAGGCACTCCAACATCCCACACCTGCCGTTTCTACAAAGTTAGATGAACAAAACTTTGTAGATGTAATAAGGATTATTTATAAGTGGAACAAAAACACATAAAAACACAGAGCAACCCTAATATAAAGCTCTTTTCTTCGACTACTTCAAAACAAAAACCTTACACTTATATAATTTCTTTTTCTTCTTTCGATGATCAACATATTTATCAACTCAATTAGGCTTGCGACAGTTCTTCCTTATCTCGCCTTTTGATCCGGTGAGAGGAGTAATGTCTCCCATCCTAATCATGGCCGCGACAAAGTCACCGTTGAATGACTGAGGGTTCTTGCTATAGGATTCGACAAGTGAATCGGTTGA…
SiPOD34	LOC105163910	XP_011080739.1	LG6	6646504	6649894	-	328	NC_026150.1	CATTTAGACAAAGAAAACTCATTATGAATCCAAATTCAAAGGACACACAGCATGGCAGAACAGCCCATTTCTTTTACTACTATGGGGTAATAAAAACCCTAATCTTTTTATTGTCATATGATAAAATGTGTTTTCTTCTTCTGATGCAACTCAGTTGGGCTTCCGGCAGTTCTTCCTTATCTCGCCGTTCGATCCGGTGAGAGGACTAATGTCGCCCATTTTGATCATGGCAACCACAAGGTCCTTGTTGAAAGATTCAGGGCTCTTGCTGTATAATTCGACGAGGGAATCGGTAGATCCGCCATCGTAGAGAACCTGATCAGAGTGCAAGAGTCCCTTCTTGGCTATGAGGTTCTTGAAGTAAGCAGTGTCAAAGATTTTCGGAGTTTTGTTGTCTAA…
SiPOD35	LOC105164889	XP_011082007.1	LG6	18174254	18176194	+	340	NC_026150.1	AACTAGATAAACACGTCGCCTCTCTCTCTCCGTGTGACTACTTTCATTGTAAGGCATACAGCAAGCATTCTGCTGATCTCACAAGCAGTGATTCTTGCTAAACTGTTCATAAATGGGAAAAACAGAATTTTGTGCGTACAAAGCATCTTCTCACCACAAGGTGCTGATGCTTCTGTTTTTTGTCATACTCTGTTTATCCTTTTTCCCTCCATTGTCTTCTTCTTCGAGTCTGTCTTTCGACTTCTACACAGGTACGTGCCCGGCTGCTGAAATGATGGTGAAAGACACAGTGAGATCAGCTTCTGATTTGGATCCAACAATCCCTGGGAAACTCCTTCGCTTGCTCTTCCATGACTGCTTTGTCGAGGTCATTTCCTGTTCAGTTTTAGTATGAATGTG…
SiPOD36	LOC105165620	XP_011082989.2	LG6	23430520	23433568	-	320	NC_026150.1	TGATAATTCATGACTATTAGACAACTGTTAATTATGAGAGAATATTTGTAATTTTCAAATAACAAATGAGTATGTAAAGAGTTATTTGTAATTTACCCAATTAATTAACAAGCCTGCAGTTCTTTCTAATCTCTCCATCAGTCCCCACAAGGGGGTTTATATTCCCCATCTTCACCATTGCAGCAGCAAAATCTCTCCTGAAAGAAGCAGCGCGGCTACTGTAAACCTTAACCAACCAGTCCAACCGCCCATTGTTGAACAGCTCCTGGTCCGAATAAAGCAGCCCGCCCCGGGTCAACAGGTTCGTATAATAATTGTTGTCGAACCGGTTCGGAGTCTGCAGGTCCATGGCGGCCAGATTGGTGTCGCCGCCGGAGGGGGGGCAGGCGCCGCGGCGGT…
SiPOD37	LOC105165732	XP_011083137.1	LG6	24275260	24277252	-	325	NC_026150.1	TACTAAGAAAACTTTTTTTGTTACCTTTCATACACTAAGAAATAAATACAACTTAAAAATATCCAAACATACCGACAAACACAAAATCTAACTTCCCATATAGTTAAGCGGGCGGATCAAAACGAGTCCGAACTAAAATTTCCCATAACACTAACGACATAACATGTCCAACCAAGTGAAGTTACGATTACATAACAAGAAAAGGAGCTATTCAAGAATCAAGAATTCACAACCCTACAGTTCTTTCTAATCTCTCCATTCGATCCGGTTAAGGGGCTAATACTCCCCATCTTGATCATGGAATTCACAAAGTCACCAAAGAAAACTGCAGAGTTATTGCTGTAGAGTTGTGCAATGTTCTTGGTAGTTGACAGTGCTAAATCACTGGAAAATAGAGAC…
SiPOD38	LOC105165752	XP_011083175.1	LG6	24496720	24498335	-	331	NC_026150.1	TATAATAGCTCCATAAAATCATAGGACTGATGCAAGAAAATGGACACAAGATGTTCATTACCATAACCAAAATACTTCTTCGTATCCCACCACACATATACACACACCTCATAACATTAACAAAACAATTGAAATAGAAAAAGACAAGAAACACTTGCACTCCATTCTTAATGATTACTATTCGACTAAGCATTAATCCTTCTGCAATTCTTCCTTATTTCTCCCCTTGAGCCTGTCAATGGTGAGATATTCCCCATCTTAACCATTGACTTTGCAAACTGCTCAAAGAAAAGCTCATTGCTCTCAGCATACATCTTCACAAGCTCCAATGATGCCTGATTCTTGGTCACCAACACCTGGTCTGAACTCAACAGTCCCTTGAAACTCAACAGATTCTTG…
SiPOD39	LOC105165788	XP_011083218.1	LG6	24995591	24997111	+	321	NC_026150.1	TACACACACATATCTCCTCATCATCCAAGCTCCACCTTATATGTCCTGGAAAACATTGATCTTCTGAGAATTAATATAAATGGCTGCCCTCATTATTCAGAATGTGTTTGCAGTGATGTGGGTGATAAATATGATGATGTATGGAGTGGCAAATGGTCTGAGCATGAACTACTACATGATGACATGTCCATTTGCTGAGTTCATTGTTAAGAATACTGTCAATAGGGCTTTGCAGTCTGATCCCACTCTTGCTGCTGCTCTTGTCAGGATGCATTTCCATGACTGCTTTGTTCAGGTCATTTCAATCCCATGCCATGGATATTCTGCTCTTTTTCTTTTATATATATATATTAGATATTCTTCTACCCTTGTAATGTTCAATGATCCACATGCATGCAG…
SiPOD40	LOC105166002	XP_011083477.1	LG7	2511417	2513602	+	318	NC_026151.1	GAAAATTTACAAGGTGTTGAACACATAATATTACTATGGCAGCAACACTACTTTCTCTACTTACTCTTACTATCTTTTCTTCTATTTTGCATTCTTCAAAAGCACTAAGTGTAAACTACTATCAACAAACATGCCCCAAGGCCGAATCGACCATCACGAACGTCGTTAAGAAGGGCATGATGAACGACAGAACTGTGCCAGCAGCTCTACTTAGGATGCACTTCCATGACTGCTTCATCAGAGTAATGATCAACCAACAATGCATGCACATTCTTTAATTTCAATATTACAACAGTTTCGGACTTTGATTCATCGATTGGTTTTATGGTTTCGTTATGTCTTGTAATGTATGGATGTTATTATTTTGGTTTTCTTCAAGGGCTGTGATGCTTCTGTGCT…
SiPOD41	LOC105167693	XP_011085801.1	LG8	3834989	3836347	-	328	NC_026152.1	TTCCACAGTACTCAATCAATCACTCCAATTTATCCCATCCCCATTTCCGAATTCAACATCAATGTACACAAAATTAACCTCAATATAATTCTTAAATTCCTCCATACTTTCTATTACATACACATTAAATGTAATGTAAGACACACAAAAAACAAAATGATTCAAAGAAATTAGTCCAGAAAACAAGAAATTAATGTAGTATTCAATTGTTGAAGGCATCGCATCTGCGTCTGATCTCTCCCGCTTTCCCTCTCTTAATTCCATACTCACTCAGCTTCTCCATCGCCCTCGCAAATGCCCCGAAAAATGCCTTTTGATCCTTGGCATAAAGCTCCACGAAACCCCTGGTTCTCGGATCCAAGCTCAACCCGTGGTCCGACGACAACAGCCCCAACCCCT…
SiPOD42	LOC105167987	XP_011086187.1	LG8	8728567	8730311	-	330	NC_026152.1	TTTTCTCGAGACGAACAACCGTTTCAGTGGATTCCACTTCCAGAGCCGGATCTACGTAAACTTGTCTTAACATTCACCACCTCCAATCCTTACATACAACATTCCCCGAACCCATCAACCACACCCTAACACAAAGGGGAAATCATCAATAAAAACAGTGCAGTAATTAACATAGCCATCACCACGTTCTTGCCACTCTCTCCCACAAAACACACTTCTTGCCAGAAGAAACAAACCACAATATCTAGAGATGAAAAGCCCACATGCATTTAATTTATTTTCTCAGGCTCACTCCATTCTCCTCACAGATGCTTAAAACAAAAGGCGATTTCAATGGAGCTTGTTTGCAAGATTGCACTGCTTTCTAACTTCACCCTTTGTGCCAGTGAGAGGGTTGTT…
SiPOD43	LOC105168207	XP_011086488.1	LG8	10610639	10612217	-	332	NC_026152.1	TATATCAAAACTCCACGAAACATCTATTAATCTCCTTTCTCCCACTCATGATATGTATTCACATACACGCAAAAATTTAGACAAAAAAAAAAAAAAAAAAAAAAACCGACAATCGATCTAATTACAACGAAGAAATATGTGTGTATATAAGTACCTAATAATTAAAATATCCCACCACATTATACATCTTAAAAACCAAATAAAAACGTAAAAAAAACCCCGAAAAAAGATTATAAGAAAGCCACACAGTTATATCTACCATTTGAATAATGATTGGCACCTTATATTAAAATCATAAATTTATCTTTATATTTCATGCATTTATATATCTATTGTTTTTATATTTTTATATTTTTGGGCTTGATCATATGATTGATAATATATATGATCATACCATAT…
SiPOD44	LOC105169185	XP_011087829.1	LG8	17891314	17893156	+	331	NC_026152.1	ACAGCTTCCACATCAATATCTCACCCTCGCCCTCACCCCTCAATTCAGCTGCTCCTAATGATATCTTCGTGACAAAGAAATCTAAGATCAAATCCAACTACACAACCTGATGATGATTCAGCCAGAAATGGAACGTTGCCTGATTTTAATGAATATTGTAGTGTTGATGATAAGTTGTTGTAGTGCTTCACATCATGAGGGCGGCAAGCTCCGAGTAGGGTTCTACGCCAAGAGCTGCCCCAAAGCGGAGTCCATCGTCCGTGGAGTAGTCCAGCAAGCAGTCGCTGCCGACCAAAATAACGCCCCCGTCTTGCTCAGACTTCACTTCCATGACTGCTTCGTTCAGGTAATTAAAACCGGACACTTACACTTGCATGCACCACCATTAATATTTACATG…
SiPOD45	LOC105169211	XP_011087857.1	LG8	18032762	18034594	-	352	NC_026152.1	TACATCCACACAAAAAACAGACAAATTTGAAGCTTTTAATTTTTTAAACATTATTATTTCAAGAATAAGACATGTTAAAACATTAGGATCCATCTACGAGACTACAACAAAACATCATCTCTACTCAATTAACAGCAGAGCAAACCCTACGGATTTCACCATCACTTCCCGTCTTAACTTCCACATTGCTCATCTTCACCATCGACTTCCCGAACTCCACGTTGAACCTCAGCCCCAGCAATCCGCTTACTCCCAAATACCGCTGCACGAAGCTCTTCGTCGTTGAATCATCCGTCCACAGTTTCTGATCAGATTCCAGGATCCCCCGCCCGTTCCTCAGGAAGCTCTTCGTTGAATCATCCGTCCACAGTTTCTGATCAGATTCCAGGATCCCCCGCC…
SiPOD46	LOC105169211	XP_011087858.1	LG8	18032762	18034594	-	329	NC_026152.1	TACATCCACACAAAAAACAGACAAATTTGAAGCTTTTAATTTTTTAAACATTATTATTTCAAGAATAAGACATGTTAAAACATTAGGATCCATCTACGAGACTACAACAAAACATCATCTCTACTCAATTAACAGCAGAGCAAACCCTACGGATTTCACCATCACTTCCCGTCTTAACTTCCACATTGCTCATCTTCACCATCGACTTCCCGAACTCCACGTTGAACCTCAGCCCCAGCAATCCGCTTACTCCCAAATACCGCTGCACGAAGCTCTTCGTCGTTGAATCATCCGTCCACAGTTTCTGATCAGATTCCAGGATCCCCCGCCCGTTCCTCAGGAAGCTCTTCGTTGAATCATCCGTCCACAGTTTCTGATCAGATTCCAGGATCCCCCGCC…
SiPOD47	LOC105169784	XP_011088597.1	LG8	20970684	20974843	-	288	NC_026152.1	TTATCAATCGTAAGCTTAACCTATATTCCTTTCAAGCCAACACTGGTTAACAAGTTTAGGCAACTTTCTACCCATACATATCATTGTCACATAAAGCTCCAGTGTGTTATTTTGACATGCAGTATATTGTATTGAGTACAATATATGATTCTGCTAGAGGGCAGTGACCATCTCCGGTCCATGATTAACATAGAATCAAATGGAACCGTTAACCATGAATAACATTCATCTATTTCATCTTTTTCCTGACTTCATAGAGATAACTCAGGATCACCACTGCAGCAGCAACAGCAACTCCAACAGCACCTTGTGCCAATACAGTGCCATCTTTCACAATTGCCTTTGCACCAGTGGGAGTAGGGGTAAACCCTAATTCGGAAAGTTTCTTATGCGATTCAG…
SiPOD48	LOC105169899	XP_011088753.1	LG8	19827804	19829758	-	337	NC_026152.1	CTCTTACCTCCCTTCATTTTAAATTAACCAAAACTTTATGGAATGTTTTCAACACAAATATACTACAATTTTTATTATTATCATTATTATTTTTTGTTTTTACAAAACTAAAGCATGTCCTGTCACAATTAATTTTTGTAACACGGTACCAAGACATAGTCGTCTAAGACATTGAAATCGTTCGATCATACATAACAATCATGGCAATATATAGTTCCTAGACGGGACGGTATAATTACTAGTTCACGACACTACATTTCTTTCTGATTTGTCCATCTTGTCCCGTGATCAAACCCAGTTTGCCAAGCTTCACCATTGAGGCAGCAAAGTCTTTTGCAAAGAGAAAGGGATCAGCACTGTAATCCTTAACCATTGCAGCAGTCTTGGGGTCTCCGATTA…
SiPOD49	LOC105170229	XP_011089203.2	LG9	743154	744955	+	335	NC_026153.1	CCCCCCCCCAACTATTCATCACATACGTTCTTTTTGAAACATATGAAAATGTCGAGCTTGCGCTCAAACTCAACTACAATAATAGTTTTATTAAGTTTAGTCTTTGCCACTTTGAGTGGCCAGTGTCAAGGAGGCGATGTCCCACTTGAAGTAGGTTTCTACAAAGGAAAATGCTGGACAGCCGATGTCGAGGCCATTGTAGGCGGTGTTGTTCGAGCGCAGTTCATGAAGAATCCCAGTATTACGGCTGCTCTCCTCCGCATGCAATTTCATGACTGCTTTGTCAATGTGAGATATATAAAAAAATTGTTGGATGATTTTGCATTTCCCATATATAAACTTTCTTCAATCAAATCCCGTTTTATAGTATAATGTTTGTAATGATAATACTTCTTCATC…
SiPOD50	LOC105170682	XP_011089855.1	LG9	5144699	5147939	+	250	NC_026153.1	CATCATCATCCCAGGGTTGCAATTTAATATTCTAGAAACTTCCCCCTCCTGTATCTATATATATCGCTCCCTTTTCCCCTACATCTCCAGCTCACTGCTTGTGCCCTCCACACTCACATTTCTAGGGATTAAGCGTTTCGTCTCTCTGTGTATTTTCGGGTCAGTGGACTCAATATTTCCTCGATCATAACTGTGTTTTTTTGGATTTTACTCCCGATCGGTGTCGATTTGAGCTATCTTGTCATCGTTGACTTTGTGTGCGTGTGTGTGATTTATTGCAGTTTCTTTATGTGTTTCTGATGGTGGAGGAGATCAGATTCTTTCATTTCTGTCGTTGAAGTGGTTGTTTCTGTGAGAATGTGTTTGATTTTCTTGTTTTTGTGTTGATGCAATGACTAT…
SiPOD51	LOC105172108	XP_011091748.1	LG10	5742934	5746837	-	351	NC_026154.1	TTCCCACTTCACCCATAGATCCGTCCTACTTGATCTTGGGATTATTCTTGTTTGTGAAACGGCAGTTCCTGCGAATCTCCCCTTGCTTTCCTGTCAAAACTTTGAGGCCTCCCATCCTGCTCATCGATAGGGCAAATCCCTGCCGGAACTCCTCAAATTTGCCCGCATACTCAAGCACTTTTGGGCTTGTGTTCTTGTTGAACAGTAGCTGCTGATCAACTCTAAGAACTGAATCTTTCGATAGTACGTTAGAGTAGTAGGCGTTGCTGAACGTGTAATTAGGACCGTACTTGTCAGTCAGAAAGACCGTCGGATCCTCCTGGCCCTTCTTCAGTGATGAAGGGCATTGTCGTCTGAGTTTGTCCAACGTGGATTTGCTCATTGTTGGATCTGGTTTAC…
SiPOD52	LOC105172589	XP_011092399.1	LG10	14707344	14710521	+	320	NC_026154.1	CCAACTATCTCTTTAATTCCACATGCATAATTAGCAATAATACAGCTACAGCCATTCCCTGCACTTTCAAGTTCAGTTTAGTTTGGTTAACAATGGTACTTTCTTTCATACTCCTTCTGATCACTACTTATTTCCTCGGATTCTCCCAAAGCCAGCTCCAAGTTGGGTTCTATGACTCCACCTGCCCCAACGCCGAGGCCGTCGTCGCCGCCATAGTCCGCGATGCCGCTGCCTCCAACCCAAACACCGCCCCCGTCTTGCTCAGGCTTCACTTCCATGACTGCTTCGTTGAGGTAACCCTCCCTCCCCCCCTTCAATTTTAATACATTCTTGCATACAGTGAAAATTCTCGTTATTATTACACTTGTTATGTGATTAGTCACTTACATGGTTCAAACT…
SiPOD53	LOC105172805	XP_011092685.1	LG10	13442527	13444592	+	335	NC_026154.1	TCATTTCTGATCTCTTACATTAAGATGGCCTCAAGAGTACTCAAATTGTCAAGCTCAGTCTTCTTCTTGATACTCTTTGTCTTTGTGTCTGAATTTGCTACTGTCTCGTTGGCTTCTCTGAGGGTTGGGTACTACCAAAACAGTTGCCCATCTGCAGAGGCAATTGTGAGGAAAGTTGTGGAGAAAGCAGTGTCCAGGAACCTTGGCCTTGGAGCAGGTCTCATCAGAATGCATTTTCATGATTGTTTTGTCAGGGTATGTCTTTATAAACTAGGGTGAATCTTTTATCACACTTTCGTATTATAGTATTATATCAATGAGTGATCATTGATATGTGCGTCTCTCTTTTTAATTAAAAATAATTAAAAAATATAATTAAATTAGACTATAATTTAAAAA…
SiPOD54	LOC105174327	XP_011094690.1	LG11	13459068	13461004	+	323	NC_026155.1	CCACCACAAGCCCCCAGACTCCCACTCCCTCTATATAAACAAGACACAATCACTTCATTCTGCCCTGTACCAGTTCTCATTTACAATTTAAACATAGATGGCCACTTTCAAGTTCATAATCTTTCTGTTATTACAGTTGCTCTTGCAATTTCATCCTGGTACGTACTGCATCTATTCCCTTTTTTCCTACTTTATACCATACACACAGAGTAAAAGTGTGGGCTCGACTTCATAATATACAATTATCGCATATTTCTTTTATGCTTCACAAGATTCATGATTTTAGACTTGGTTAGTACCAGCCCAGATGAAATGTTTAGTACGGTACCGATCATCTTGCAACATACCATGATGCTTTTTTTTTTCTCAGAGTCACATGTTATGTTTTTGACTTATGTT…
SiPOD55	LOC105174346	XP_011094725.1	LG11	13552835	13556074	-	250	NC_026155.1	TACTTGTAACTGCTTTTCACTCGATTCTTTCTGATCAAATTATTAAGAAATGTTATATAAAAATACAAGTCATTTATTCATGTAATACACTTTATACATACAACAGAAGCAAGGCTGGAAGTGGACAGCCACTAAGGAAATTCACATACGCAAGAGGCGAAATCACAATCATAGAACTCATGCAACACAAGGGCAGAACATGGAGACGATCACACAGACTTCTGTAAAGGGTGGATGTGGAGAAAGAAATATAGATAACGGTTCCATATACCAAATAGAAGACCCTGCCAACTCTGCGCTGCAATCTACTCTTCTTCCGCAAATCTGGAGTTAACCACACATAAAAAAGAAAATGTCATCACACAATGTTGTTGTTCCCTATTTGGCACAATATCAACT…
SiPOD56	LOC105174640	XP_011095107.1	LG11	15140686	15142588	+	321	NC_026155.1	CGTAGAACCATAACTAGAAAATTCTTGGCTCACAGTTCTCTACCACAAAGAACCTCTTACTAGTTAATATAATTACTATTAACCATGCCTACTACTACTCATGTATCAAATTTTCCAGCTCCATTAATGCTCGTTCTACTCCTACTAGGAGTAGGCGCCAATGCCCAGTTATCTTCAAATTTCTATTCTTCCACATGTCCTAACCTTCTTTCTATTATCAAAACGGCTGTCGACTCTGCTGTCAGGGGAGATGCTCGTATGGGGGCATCGTTGCTTCGTCTCCATTTTCATGATTGCTTTGTTAATGTAAGGCGCCATGCAGTACATAAAGTTAGCTTTTTCCCCCCTGTCCTGATTTGCATTAGGTTTTATTACTTTTAAGTTGCATTTAGTTAGGCA…
SiPOD57	LOC105174641	XP_011095108.1	LG11	15144165	15145538	+	324	NC_026155.1	AAAATTTACCCCTTGTCTAATTACTCTAATTAATCGCACTACTTGTTTATAGTTGCATATAGATCCTTATAATTACCATCACCCTACCTACAAGATTATTAGTTTTTTTTAGCTAAAAATGGGTTCAAAAATCTGCTTCTATCTCGTTGCCTTAATCGTGTTATCACTAGTAGATCATATCAGGATTTCAGGTTCTCTAGATCTAGACCCCAATTTTTACGACGAAATATGCCCCCAAGCTCTGCCGGCCATCGAACGAGTTGTGGAGGAGGCTGTGCAGCAAGAGCCGCGCATAGGGGCCTCTTTGTTGCGTCTCCATTTTCATGACTGCTTCGTTAACGTACGTAAACAAGACCATCACTTAATTAATTTGCTTTACTTAATAAATATCGAATGATG…
SiPOD58	LOC105175345	XP_011096066.1	LG12	3305255	3307261	+	330	NC_026156.1	AAAGTAGGAAGCAGGTGATACAAGAGAGAGTGCGTGCTGCAGAGGGTCAGACAGTCCCTTTACTGAGTAGAAAGCAAGAAAAACCGCAATAATGTCTTCCAACTCCAAAACTCTCTTCTTCTTCCTTGCAATTCTCTACTTCTCATCAGTCTCTGCTATAGCAGAAAATGAGGACCCTGGTCTTGTTATGAACTACTACAGGGACTCCTGCCCTCAGGCTGAAGATATCATCAAAGAACAAGTTCAACTTCTTTACAAGCGCCACAAGAACACTGCCTTTTCTTGGCTCAGAAACATCTTCCATGACTGCTTCGTTGAAGTAAATATTCATTGCTCAAGAATTTTCCACTTTCTTGATCTTTGTACAGTATAGTTCAAGACTTGTTAACTGTAATGTTT…
SiPOD59	LOC105175398	XP_011096136.1	LG12	2432345	2434061	-	343	NC_026156.1	TTTGAAAGAATATGAATTAAACAAATACGTTTGGATGTGTTGATGTAATGGTACAAACAAATACACTCACCACGCAAACAGAAAACAAAACCATTATTTTGGTATGCTGGGAAATAAAATCATTAAAACCCTCCATGAATGAACATCAATAGTTTACATAATTGCAGTTCTGCCTCACTTCACCCTGCTTCTTCCCTGTCAGAACGTTAGTATTTCCCAACTTCACCATTGACACCGCAAACTGGCCGATGAAGAACTCCGGCTGCGACGCCATCAGATCAACCAGCGACCTGGTTCTTGAATCCGAATAAAGCAACTGATCAGTGGACAAGAGCCCCAGTTTCTTGCCAAGATTCGTGTAATAAGCCACGTCGAAAGTCTTCGGAGTTGTCACATCAA…
SiPOD60	LOC105175601	XP_011096394.1	LG12	4620863	4623538	-	342	NC_026156.1	ATTTCAATTTTTTTCAAAATTTTAAAATATTGTAAATGTAATTAACCCTAACTACTATAATTTGGATCAAACATCAGAAGCCGTACAGTAGAAAACCGCGGACCAAATCATCATTGGAAAAAGAATAAAAACATTAAAAAAAAGTAAGCAAGAAAGCAACGAGGGACAACCAAACTACAACCAATAAAAGAAATAAAGAATTTGGACAAATAGCTAAAAAAAAGTTGGTTAATAGTCATCCCATGTGTATGCTGCAATATTTTCTTTTCTCACCATGTCTGCGGCCCCTCTTTACCCCAATAGATCCCATTTTATCCATAGCCGCCGCAAATGCTTGAAGGAACTTCTGTTTGTCCTTAGCCAGTGCCTGCACCAAAGGCCTGGTTCTAGGGTCCAAGA…
SiPOD61	LOC105175960	XP_011096905.1	LG12	6286486	6287926	+	326	NC_026156.1	ATCATATGCTAGGGTATTTTTGAGGGGTGGGACTCACGTATAACTAGGACGCTTCCAGCTATATATATTCATGAATTTAGTCAAACAATAGCGCATCAGTAGTCCTCCCACGATAATCTAGCAGAAGCAGCAGCAGCAGCAGCAGCAGCATAAAATTAAGATGGAGAGGGAAAGGAAGATGATTATGATGATGATGGTGCTGATGATGGTTACAGTAGTAGTTGGGGGAAATGAATACGAGTATGATGATTCTCTGAGTTTCTCCTACTACCATGGAAGCTGTCCAGAATTGGAAAGCATCATCCACAACAAAGTTCACCAGTGGCTCAAAAACGATTCCACACTTGCTCCGGCTCTCATGAGGCTTCACTTCCACGACTGCGTTGTAAGAGTATGTAA…
SiPOD62	LOC105176241	XP_011097275.1	LG13	3162487	3164343	-	326	NC_026157.1	GAAATAAAAATGAGACATTTTATTGCGTTCGAATCTGTAAAGAAAAGTGAACATTATTGTTTTTGTATTCGTTTCAAGTAGGTAAAAGTGTTTGTTTGCATTGAGTATAATTTATGAATTGAATGCAGTGCAGTCCCTTCTTATTTCTCCTTGGTTTCCGATTTTTACGCCAACCCGGCCAAGCTTCGTCATTGCTGTGATAAAAGCTCCATTGAAGTCACCAGAGTTTTGGGCAAAATCCATCACAGTAGGTTGAGATGCTGGGTCAGTGAACAGCACCTGATCAGATGTAAACAAACCTTTCCCTCCGACTAGATTCTGAAAGTAGACATTGTCAAATGTTTGTGGAGTTACAGGGTCCATGTTTATAGCTATCTGTGGGTCCACATTCTGTGGGCA…
SiPOD63	LOC105176439	XP_011097539.1	LG13	4388157	4390528	-	332	NC_026157.1	TGAAATCTTAAGGTATAAGATATTTTCATAGACCTTTTACATCATATTATTGACATAGATTGATTAAAACTTGTTCAATCACCTATCTACAAGCAGATGCCCATAAATTTTCTCCATATATTATCATAGTTTAATTTACCTATGTTTCCAATACTAACACCAATTGTCTATTCAACGTCCAGTCTCCAGCAGCACCTCTGGCCATCGGCTATTAACCACCCTGCAGTTCCTCCTGATCTCTCCTGGGAGCCCCGACTGCAAATCCCCCAACTTAACCATCCCTTCAACAAATGCTCTAAAGAACTTAGTCTGATTCTTGCTGAACATCATCACATACTCTCTAGTCTCAGGAGACGTAAACAACGTTTGATCAGAATTCAAGAATCCCCGCCCGTTCAC…
SiPOD64	LOC105177169	XP_011098522.1	LG15	530850	532188	+	335	NC_026159.1	CTCTCTCTCTCTCTCTCTCTCTCTCTCTCTCTCCTTCCCTCTTCTTTTAAATCCTTTTAGAGAGAGAAAGATAAGCCGCTTTTACAATTTGTTGGTGCATTCGAGCAAAGCTTAGAGGAGGCTTTAATGGCTTCGCCCTTCCTTCTACTGCTCACCATTTCCCTTTCCCTTCTCCTCCTCCGCCCCGTTGCCTCTGCCCAACGCCGCCCTCCTCACCCACTCCTCACCACCACTTACTACCGCAAATCATGTCCTCGATTTGAGCAGATCGTGCAGGAGACCACCACCAACAAACAAATCTCCTCCCCCACCACTGCAGCCGCCGCCCTCCGCCTCTTCTTCCACGATTGCTTCGTCGGCGGCTGCGACGCCTCCGTCTTCGTCTCCTCCACCCGCTTC…
SiPOD65	LOC105177177	XP_011098533.1	LG15	563733	565085	+	327	NC_026159.1	GCATGGATTTAGGCCTAGTATTTTTAGCCATTTTTGCACTCTTTTATCCTCCTCTCGGAGCTAAAGGATTGCCATCTAATGGACTCTCCTACGGCTACTACCAAAAAACGTGCCCGCAAGTTGAGAAAATCGTCAGAGATTCTATGAACGCTTTCTCCTCAGCTAATCCCAACACCACCGCAGCTATTCTAAGACTCGTGTTTCACGACTGTCAAGTTGGGGTATATTTCTCATTTCGTCATAATTTTGTTCAATTAACTGAAACTTACTTTACTATTTTGTGGACACGTGTAGGGCTGTGATGGCTCCGTTCTCCTGAATATAAAGGACCCACAGCATCAGGCGGAAATGGACTCGCCAAAGAATTTTGGCATCACGAATAGAGAGGTGATAGACGAT…
SiPOD66	LOC105177323	XP_011098747.1	LG2	2443657	2449297	-	346	NC_026146.1	GAAATGGTTGTAATTTATCCTAATTGTAATGTGCAACAAAGAATCAGCTTCATCAACACCGAAAGTTATATCATGTAAACACAGAGTTTGTTCTCACCCAACATGAGTATGTGATATTCGAAGCTTCAAAGGTAAAAACTTTGATCTATCAACACCCAAATTTCCAACTATAAAGACTCAATCTGCCGCCAATAATGCAATTCCGATGTCACTCTGCAAGAACTATCTGCCATTTTAAGCTTCAAGTATAGCACAAATTCTGTTCTCTTCACGGCATGACTTACCGAAAGTAGTTTTGCTGCATCACTACAACTTCAGTTTGCTGAAATCAACTTTCTGGACAGGATATGTATATGCCTCATAGTTGATTTGCTGGCCCAAGGAACTCAGTTTTGTCAT…
SiPOD67	LOC105177673	XP_011099203.1	LG15	3188852	3191073	-	327	NC_026159.1	TGAAAGATGGATCAAAACGCTTCTCATAATAAAATTATAAATTTAACGTGACAAGCAAATTCATGTTACAGGGCATTGGATTTTTATGATTCATCAAACCATAAAAATGTGTTCCAAATCTTACAAACTTGGAATTCCACAATGGCCTGATTTTGATCCAAATCTTAACTTATTCATGACACATACATTCACAACCAAATTTCTAATTCACCACTCTACAATTTTTCCGTATCTCTCCTTCCTGTCCTGTAAGAACACCAATACAGCTCATTTTCGCCATCGATTTCCCGAAATCCTTGGAAAATAGAAAGGGGAATTTGCTGTAACTCAACACCAAAGCAGCAGTCTGATTGTCGCCCATGAGATCTTGGTCCGATTGCAGAATCCCAGAGTTGTTGA…
SiPOD68	LOC105178505	XP_011100296.1	LG16	957325	959584	-	327	NC_026160.1	TGAGATACAAATATTTGCAAGATTCCTACATTTATAATAATTCATAGACTCCAAAATATAAACACAACACACAAAAAGGCTGTAAGAACAGAAAGCTTAAACACGAAGCAAATTGACAAAAAATCTCAAAGATTAATTCACAACTGCACAATGCTTCCGAATTTCTCCAGCAGATCCCGTTTTCACCCCGATTCTTCCCATCTTCTCCATAGACTTGGCGAATTCCCGATAGAAATTCCCGACAGGTCCCTCCACGAGTTGAGTGATCATCGACCTGGTTCTGGAGTCTGTTAGTAGGGCGGCGTCAGACTGGAACAAACCCCTCCGCTTAAGCACAAGCGTGTAGTAACTGAGATCGAACGTCCTGAAACTCCCAGGATCCATCTCGACTATGTTTGT…
SiPOD69	LOC105178606	XP_011100419.1	LG16	981195	991536	-	324	NC_026160.1	TTAATTAACAAAAGCACATCTTCTCCTAATCTCACCTTGGTTCCCAGTTAGGACACCAATCTTGCCCATTTTCACCATGGACTTGGCAAAGTCTTTGAGGAAAGTTGATCCCTTAAAGGTAGCTTGACGCCTAACGTAAGCCCTCGTCTCACCATCATCCAGAAGAGCTGAATCAGATGTAAAAAGCCCTCTTCTTTTGGTTACAAGGGTGTAATAACCTTCGTCAAACGTTTTGAAGCTTCCGGGATCCATCTCCACGAGTGTTGTGGTGTCTGTTGCGCTGCACTTCCTCTTCAATTGAGCAACGTAGTTTGAGTCCAACGACGGGTCACTGTCACCCCTACCGGTGAAGTTGTACAAACGGCTGGTGAAGCTGGAGCAGTGAGATGTTCCAATAGT…
SiPOD70	LOC105179284	XP_011101199.1	LG2	4067865	4069707	-	353	NC_026146.1	GCTTCGAATTTCCCTCTTGAATTTTATTTCCTTAGGAGCTCATTCATCGAGTTGCAAGAAAGTCATCAAACATAATTATTCGGACTCAATCTAGCACAAGCATATGCATGAACAAGGCCACAACATATGATGGGAGAGCTCTTAAAAACCCGACAGGGCCTCCTTTTCCTCTCCTGCGGGGGAAAAAATCAACACGATACTGTCCGAATTACTGGCGGAGCAATTCCCTCGAACTTCCCCCTCTCTCCCCGTCAACACATTCAGCTGCGACATCTTCACCATGGCGTTCACGAATTTCTCAAAAAACAACGTTTGATTGACGGCAAAACCCGTCACGATTCCCCTGGTCCTGGAATCCGTGTACAGATCCTGGTCCGACGTGAACAGGCCCTGGTGGTT…
SiPOD71	LOC105164521	XP_020547868.1	LG1	10951538	10958337	-	283	NC_026145.1	TTACTTAAATTGTTATTTCACAGCATATATATATATTTTTCTTAAATCCAAGATCGACCAATGAATTTGCAAATCCCCTCATTGCAGTGCAATATCTCTAGTAGTTTCAAGTGAGAAAGGCAGATGAAATGATAAGATATGATCGGAATGGTACAAATCAGTAGAAGGTTTGACAAGAGACTGGCTGTTTATTTATGTTTTCATTTATAATATTTGAAACAGTAGATAAAGCGAAAGTATATTTATTTATATATATTTTATTAAAAGTATATTGATTTGAATCCATAGTTCAAAATCTATACTAAATTAAAAACACATTTTTAATTCATTGGTCGATCTTGGATTTAAGAGTAAAGACCCCTTTGCTTTCACAAGCACTTGTTACTCAGACTCTCTTCT…
SiPOD72	LOC105161263	XP_020548845.1	LG4	16340170	16341560	+	339	NC_026148.1	AGCTATCAGCATCCTGTAGTTTTCTTTCACAACATGAATTCCAAGATGTCAAAGTTTGCAGCAGTTCTTGTGCTGGTGCTCTGCCTGATTTGCAGCAGCTCTACGGCTAAGTCTAAGTCATCAGGGGGCAAAACGCAGAAACTCCAAGTAGGATATTACGCTAAGACGTGCCCGTATGCAGAGATCATTGTCAGGCAGGCTGTCGAAAAAGCCGTGTCCAAGAATCCTGGAATTGCCGCTGGCCTCATCAGGATGCATTTCCATGATTGCTTTGTCAGGGTATGTATGAACGTGGCTAAAGTAGTATTGACTTCTATAATGAAGATTATTGCTGATGATAAATCATGTCTGCTTATCAACTATATGTACCCCTTCATGATATACATGTTGCTATGCACG…
SiPOD73	LOC105161262	XP_020548851.1	LG4	16325516	16326870	+	339	NC_026148.1	AGCTATCAGCATCCTGTAGTTTTCTTTCACAACATGAATTCCAAGATGTCAAAGTTTGCATCAGTTCTTGTGCTGGTGCTCTGCCTGATTTGCAGCAGCTCTACGGCTAAGTCTAAGTCATCAGGCGGCAAAACACAGAAACTCAAAGTGGGATATTACGCTAAGACGTGCCCGTATGCAGAGATCATTGTCAGGCAGGCTGTCGAAAAAGCCGTGTCCAAGAATCCTGGAATTGCCGCTGGCCTCATCAGGATGCATTTCCATGATTGCTTTGTCAGGGTATGTATGAACGTGGCTAGAATAGTATTGACTTTTATAATGAAGATTATTGCTGATGATAAATCATATCTGCGTATGAACTATATGTACCCCTTCATGATATATATGTTGCTATGCACG…
SiPOD74	LOC105161067	XP_020548915.1	LG4	14810782	14814226	+	382	NC_026148.1	CTCCACCCACCCCCACCCTCTAAGTTCTTGCAGTCTTGCAGGCTGCAGCAGATTGGAGAAATTGCTAAGATAGAATCAGAATCTGAATGCAGGTGGAGAGGGCATCTGGTGGTTTTCCTCAACGATCAGGGATGATGTTGATCCCCTGCCTTGGATCCGCTAGCTCAATCCTCGCCACGTAGCACTGGTCCCTCAATCTGTTGGAACGAAACGGCGCCTGCATGAGTGGTTGCTGCTATGGAGGTTGGCATGCCCCCCACCCCCGTGTGTGTATTTCTGTGGGTCTGGGGTGTGTGTGTTTCTGTGTGTGGTGGTGTGCGTATTTTTGCTTGTGTGTGTGTGCGCGCGCGCGCGCGCGTTGTGGGTAGTTCTTTTGATTCACTGCTCTCCTGCACTTTA…
SiPOD75	LOC105162172	XP_020549401.1	LG5	5459904	5462322	+	324	NC_026149.1	AACACTTAACTCACATCTCTAGCAATGGAAGCTCAAATCTTATTTTCTCTAGTGGTCATGAATTTGATGACATTTCCTTCCTTAGGGCAGGGAGCACTTAAGACAGGTTTCTAGTCTTCTTCATGTCCAAATGCAGAGTCCATCGTACGATCAACAGTAGAAGCCCATTTCAACAAAGACCCACACTGGCTGCTGCCTTGCTTAGGCTCCATTTTCATGATTGTTTTGTTCAAGTAAAATTTCAATCAAACAAAGACTTTCTTGAAATGTTAGCTCCTTCTACCTTTTGATCTATAAATAACGAATGGTTTGATCTCTACTTCATGCACAGGGCTGCGATGGCTCGGTTTTGATAGACACAGCTTCGGCTGAAAGAAAAGCACTGTCTAATCTCGGACT…
SiPOD76	LOC105163979	XP_020549974.1	LG6	6011516	6014681	-	320	NC_026150.1	TTGCAAAAAAAAGGGAAATGATACTCAACAAAAACAAATGAAGAACAGAAAGTGTTACAAATTGTTGGTTTCTCCTTCCTTCCTGTAGTGTTACATACCTACGTAGTTGACTTATTCCTTCCATTTATTAACTCCATTTCGAGTAAAACGATGACAAATTTTATACCCAAAGCTTAGTTTATTTTCCTGCAGTTGCTCCTGATCTCACCGCTGCTTCCCGTAAGTGGGCTCAGGTTCCCCATTCTGATCATGGCGCTGGCGAAGTCGGCGAAGAATGCTGCAGGATTGTTGGTGTAAGCAGTGACCTGAGAGTCTGTGGAAGCACCGCTGAAGAGCTGTTGGTCGGAGTGCATGAGGCCTTTGTTACTCACTAGATTCTTGAAATAACTGTTGTCGAAC…
SiPOD77	LOC110012114	XP_020550076.1	LG6	5999248	6002541	-	323	NC_026150.1	TTACTCTCAAATTAATATTTCTTTCATAGTACCAACTGATGTCTTGTAGCTCGCAACCATGGAAGAATAATGAAACACATCAATACATCTCTTGACAATCAAACGAACAAGACAAATCAAGAACAATGAAAGCCGACAGGCCGTTAATTTACTGAATGGACTCAAAACGGACACAAGAATATTCTTCTTTGTTCTTAGTTGGCCCTCCTACAATTCTTCCTGATCTCACCATTTGATCCTGTGAGAGGGCTGATGTCCCCCATCCTTATCATGGCTGCAACGAAATCATCGTTGAAGGCTTCAGGCTTCTTGCTGTAGGATTCGATGAGCGAATCCGTCGACCCACCATTATAGAGAACCTGGTCAGAGTGCAAGAGTCCCTTCTTGTTGATGAGGTTT…
SiPOD78	LOC105165620	XP_020550649.1	LG6	23430520	23433568	-	326	NC_026150.1	TGATAATTCATGACTATTAGACAACTGTTAATTATGAGAGAATATTTGTAATTTTCAAATAACAAATGAGTATGTAAAGAGTTATTTGTAATTTACCCAATTAATTAACAAGCCTGCAGTTCTTTCTAATCTCTCCATCAGTCCCCACAAGGGGGTTTATATTCCCCATCTTCACCATTGCAGCAGCAAAATCTCTCCTGAAAGAAGCAGCGCGGCTACTGTAAACCTTAACCAACCAGTCCAACCGCCCATTGTTGAACAGCTCCTGGTCCGAATAAAGCAGCCCGCCCCGGGTCAACAGGTTCGTATAATAATTGTTGTCGAACCGGTTCGGAGTCTGCAGGTCCATGGCGGCCAGATTGGTGTCGCCGCCGGAGGGGGGGCAGGCGCCGCGGCGGT…
SiPOD79	LOC105170828	XP_020552323.1	LG9	2603778	2607483	-	141	NC_026153.1	GATCTCTCTTTTTAATCTCTACACTTACTATCGGTTAATTCATATTAATTACACAAATTTTATTCAAATTATAATTTCCCATGTTTTTTATCGATAGCATGAGACATGAAATTGCGCTAGGAGTGCCATGTGACTATGTCCAACACCTAATAATGGATACAGAGAACCTTAGCTCCATCGGCATACGCATGCGCGCGCAATTATAGGATGGAGAGATGGAGAGGTGTGTAACATCTTCTCGCTTAATTATTTCTCTAAAACATGTGTAAAATCTTGATGACTAGCAACATCGTCAAAATCCAACACAGCCATCAAAAGCAGTGAAGGAATCTGCACTCCATCTGTGAGGAAAGACGCTCTGTAGCTTAGGCTTCGGCAAATCTTCAAATTTGCAGTAAC…
SiPOD80	LOC105171593	XP_020553136.1	LG10	1047079	1048584	+	329	NC_026154.1	TCCAACTTTTGAGTGTGCAAGAAGATGAAGGGAAGCTTTAAGACGTTGTTGTTCCTTTCAGTTTTATGTGTTGTAGCCATTGGAATTTGCAATGCAGGTGAGCTAAAGATGAAGTACTACCACAAGAAATGCCCTTTAGCAGAAACCATTGTGAGAGAAATCACATGGAACAGAGTTGAGGCTAATCCTAGTTTGGCTGCTAAGTTGCTGAGGCTGCATTATCATGACTGTTTTGTTAGGGTAAGAAAACACTTACTCTGTTTTGTTAGGATAAAAAGGCTTTTTGTGGTTCTATTTTGTCTGAAAACTTGGTTGTTGTAGGGCTGTGATGCGTCGGTTCTATTAGACTCGACGCAGAATAATACGGCTGAAAAATCGGCCCCTCCAAATCGATCTCTT…
SiPOD81	LOC105175601	XP_020553919.1	LG12	4620863	4623538	-	264	NC_026156.1	ATTTCAATTTTTTTCAAAATTTTAAAATATTGTAAATGTAATTAACCCTAACTACTATAATTTGGATCAAACATCAGAAGCCGTACAGTAGAAAACCGCGGACCAAATCATCATTGGAAAAAGAATAAAAACATTAAAAAAAAGTAAGCAAGAAAGCAACGAGGGACAACCAAACTACAACCAATAAAAGAAATAAAGAATTTGGACAAATAGCTAAAAAAAAGTTGGTTAATAGTCATCCCATGTGTATGCTGCAATATTTTCTTTTCTCACCATGTCTGCGGCCCCTCTTTACCCCAATAGATCCCATTTTATCCATAGCCGCCGCAAATGCTTGAAGGAACTTCTGTTTGTCCTTAGCCAGTGCCTGCACCAAAGGCCTGGTTCTAGGGTCCAAGA…
SiPOD82	LOC105177323	XP_020554732.1	LG2	2443657	2449297	-	346	NC_026146.1	GAAATGGTTGTAATTTATCCTAATTGTAATGTGCAACAAAGAATCAGCTTCATCAACACCGAAAGTTATATCATGTAAACACAGAGTTTGTTCTCACCCAACATGAGTATGTGATATTCGAAGCTTCAAAGGTAAAAACTTTGATCTATCAACACCCAAATTTCCAACTATAAAGACTCAATCTGCCGCCAATAATGCAATTCCGATGTCACTCTGCAAGAACTATCTGCCATTTTAAGCTTCAAGTATAGCACAAATTCTGTTCTCTTCACGGCATGACTTACCGAAAGTAGTTTTGCTGCATCACTACAACTTCAGTTTGCTGAAATCAACTTTCTGGACAGGATATGTATATGCCTCATAGTTGATTTGCTGGCCCAAGGAACTCAGTTTTGTCAT…
SiPOD83	LOC105178605	XP_020555028.1	LG16	967250	970663	-	324	NC_026160.1	TGATAGAAAACATGTTTTATTACATAAATTTAAGAAAAAACAAGGATTTTATTCACTTACAATTGCGCCAAAGAATGGATCAAATTACACGACACAAATGCGGAAACGAATACATAAAAGCACCTTACATGATTTTTTTCTCCCCTCAGATTGGATCTGGTTAGACCCAACTAATCACACGACAAATACTGTTACAAGCATGCAACTACTATTTGCTCGATCACACAACCGTCTTGAGTTGAATCAACGTCCGATTCAAACTAGAATTTCCCGCACTTTCACATAGAGAAATATGAACATATATGACAAGAAAATGAACTTTTTAATTAATAGCTGAACAAATCCTCCTGATTTGACCTGCACTGCCAGTCAACACTCCAATCTGCCCCATTTTCACCA…

## Sheet: TableS4
Table S4. List of identified laccase genes in Sesamum indicum var. Zhongzhi13
GeneID Code	NCBI gene locus tag	NCBI Protein ID	Linkage group	Start	End	Strand	Protein length (aa)	NCBI linkage group accession number	Full gene sequence
SiLAC1	LOC105158065	XP_011072992.1	LG3	11683186	11688476	-	583	NC_026147.1	TAAGGTGATACATATCTTTTCAATTGCATTCCGAACTTGTATTCCCCCTGGTACAAAAAACACTAACATGAATAATTTCCCCCAAGAATCACTTTCTCACAGTCAAATAAGAATTATCTCACAACCACCTACAAACAAGATCATATCACAAGGTATGTCGCAATCAGAGGGCATATAATAACCTTTATCTAAAATTTCTATAAATCCAAACAAATGTGTTCTAAATGGCTACAAACTGATCAACAAGGGGGCAGATCACTTGGAGGAGGAAGCAAACACTGATAAGGCTCTTTTCCACTTTTCACTATGAAACCCATAGCCAAACCCCATGATGTATGTTCCTCAAGATGGCAATGGATGAACCACACCCCTGGATTATCGGCATTAAGCCTAATGGCT…
SiLAC2	LOC105158919	XP_011074134.2	LG3	19998216	20008384	-	1094	NC_026147.1	TTTAGGAAAAAATAGAAAATGAAATTCATTTTATTCATTGCTAGCAAGATCTAGATTACAATTTGAATTGAACATAAATGACTAAAGCAAATGCATTGCTACTTGTGTATGCAGTCACCAGATAACTTGAATAAACACTCCTACAAACTTTGCAACATTTTCCAGTAGATATGCATCAGCATCTTGGCATGTCTGGAGGTGGAGGCAGCATCTTAGCATCCGGGCTCTTTCCGTTTTTGACAATAAACGCCATCTCCATTCCCCAACTTACGTGACGCTCAAAATGGCAATGCAAAAGCCAAACTCCTACAAGAATTCAAGTAATCCGTTAGCACGAAACAAAATGGTTAACCAACCAAATCGCACGCACACTCTATATATGTACATACCTGGATTATT…
SiLAC3	LOC105159584	XP_011074997.2	LG3	23660270	23663303	-	540	NC_026147.1	TTCAAGCAAACAGGGATCAGACTGGTGAAGAAGGGAGTGCCCCAATTGTCGTAACCAGGCTTTAGGCGGACACCCATCTCGCATATTTGTTTGCGAGCATTTACCACTCATCACATCCCCTTAAAACTTGCCTGAAGGATCATGTTCACCATAATCCACCAAATGACTGTTTTATGTTCACCACACCAGGGCGTATTTCTTGTACGCTAGCAGTGTGGGAACTAGCATTTCTTCAGCTGATCATAGTACCATCTATACCGTGGAGCTTGTAACTTTTTTTGACTACTCAAAAGTAAATCAGTAGAGCCATGTATAATAACAACTCCACTGATACTGAGTACTGAGTCTGAATTCAATTCGACGGGGTAGAAGATAAACAAGTAATCAATCAGCTGTTCA…
SiLAC4	LOC105160591	XP_011076336.1	LG4	10837166	10841534	-	589	NC_026148.1	TTGTCACCTGAAACTGGGGGGAAATGGTATTAAAGTTGTACTGTTTGGATACATAAAGAATGATACTTTCCCCGACAACACAATCGCCTAGACTCCCAACTCTTAAAAAGACATGCTCTATGATATGATTTGAACAATTTGTTGCTTGTTGCTAAATCCTAGTCAACCGAGTTAAACGAAAATGTCGAAAGAAAAGAAATAAAAATCTTGAACCAGTTCAATCCAACATTCTGACAACACAAAGAAATTGATTGCTTCCAGTTCCCATACTTACAGAAGAAACCAGAAAGAAAGCCTAACTCAAACCAGTGATCATTGTAGAGAATACTGCTATCAGAATGATAAAGAGCTTTGAGCATGCAAGTACAGTTGATTCCGAGGAAATCTTCTGAGGCCTGC…
SiLAC5	LOC105160846	XP_011076646.1	LG4	12343777	12346486	+	578	NC_026148.1	CCACCGAAAATTGCCACACGACTGGAGTGGAAATGGAGGCTTACAGGAATAACAGCAATACCTTTTGTTCCTTTTTCGTGTTCTTCGGCCTCTTGGTTCTCTTTGTGAGCACAATGCCAATAACAGATGCAAAAGTTCACTACCATGATTTTGTCGTATGTCACTTGCCTTGCCTTCATACTTGTTAGCTTCTTGGTTTGCATGGGACATAGATATATGAATTGAGCTACTCTTGTGAAACAGGTGCAAGCGACGCCAGTGAAGAGGCTGTGCAGAACCCGCAGTACTATTACAGTGAATGGGATGTATCCAGGACCAACATTGGAAGTGAACAATGGAGACACTCTAGTGGTCAACGTTGTAAACAGAGCTCGTTATAATGTTACTATTCACTGGTAA…
SiLAC6	LOC105161083	XP_011076960.1	LG4	14345676	14349168	+	571	NC_026148.1	ATGAATGTAGTTGATATGAACCATTTCAACGACAGCCACGATTCTCATCAAACCAGAACATGGCTTCTTTTAGCCCCTTCAGGTGGCCAAGAATTCCTGTTTTCTCAGTGTTGCTTGTTGCCCTTTTGGCCGGAGTCGACTGCATCGACATCTTTCATGAATGGATCGTAACTGCTGACACATCCGCCGTCTATCCCAACACGTACAATCAACCCGTACGTTTACATATATGAGAGCAAATTTTGTATATAACTCATCTGATTATCTGTCTATATTTTCGTGCATGCATATATATATGTGTATATGTTGGAGTGTGGAGCTGGACTTAACTCTACCGGTCGTTCGCAGATCCAATTTCGTTCAAGTTAATAAACAGTTCTTTGTAGTGGTAAAATTATA…
SiLAC7	LOC105161178	XP_011077090.1	LG4	15942526	15944824	-	558	NC_026148.1	AAGAAACAAAAACATGGGATGGATATTCATATCAAAATTACATAATCTACAAACTAACCGTAGGGTAATTAATAATTACCCTAAATCAACAAACATATTATCAAATCTACTACTACTTTTTTTCTAGAAAAAAACCTTTTTTTTTTTTTTTTACCCTTTTATGGAGGCTGTAGTAACTCTATGATCTCTACTTGCAATCTGTCTTAAGACCTGCACCGCATGCATGCATCATATGCCTCATGCTTTACATAGTGTTTTATCATCAGCCCCCTAAGAATCTCCATCTCAGCTATGAAAATATTATGAATCAACTCTTCAAGTGAAGGGTGAAGGTTGAATCAGGCATCGGCGGGTGGTGGTGGTGGTGGTGCCGGCACGGGCAAGTCCTTGACGATGCCG…
SiLAC8	LOC105161557	XP_011077581.1	LG5	1326619	1329463	-	557	NC_026149.1	TTTTTGTATAAAATTTTGCAGAATCTTTATATAAATCCATTCATGTATACTTATTGACTTCAATCAACTTGAGCAAAACTATTCTTTACTCAAGAAACAAATAGATGTTTGCTCTCAGTGCTCGCGCACAATAACTATAATTTTCCCCTTAACGATTGCCTCTCCAGACTCCATTTTTGGCCAGGAAATAAAACTCTCCATTTTTACAGTTGAGACTAAAAAATAATCAGTATATTCAAATTCAACATTTAGGCAGATCTTTAGGAGGTGGCAAAAGAACCTCGTTAGGGCCCTTTCCGTTGTCCACCAAGAAAGCCATTTTCAGCCCCCATGTCGTGTGCACTTCCAAATGGCAATGCATGAACCAAACTCCTGCAAATTCGAAATTTCATCCAAAAG…
SiLAC9	LOC105161599	XP_011077639.1	LG5	1555983	1558799	+	578	NC_026149.1	TGCAATTCTTTTTTGAAAACAACTATCCATTTTCCACCTCTTTAAACTATTCAATTCTCATCACCTAATCAGCCAAACACGCCCTATATAACGGCACTACTGTCTGTGTTCTCAAAGTACCACCACAGAAGAAAGAAGAGGCGCTGATCCTCTGAAAACCTTGCAATATTTCACAATATTCAGACCATCACTCAAACATGGCGGGTTTATTCACTCACCAGTTACTATTTTCTGTAGGAATATTAATGTGTGTGGCATTGTGCCTTCTTCCTCACCATGCAGAAGCAGCCACCAGACATTATGAGTTCAACGTATGTACACTTTTAGTACTTTATTACATCTATATAAAGTATAACATTAATTAATATATATGTTATGTATGTTTCAACCTCTTGCAGA…
SiLAC10	LOC105163722	XP_011080467.1	LG6	4594330	4602428	+	583	NC_026150.1	CCATAAAAAATATAACACACACACACACACTGAGAGAGAGAATTTCCTTCTCTCTCTACCCCTTTCTCTCTCTCTGTCTCTCTCTCTCTCTATATATATATATATATGAAAAAATAGTGCAAGTCTGCAACCAACCAAACCATCAAGCATGGGGTTCTTGATTGATCCATGCTTGATTCGGGCCCTTTTCTCTTTCTACATGCTGTCAATAATTTTCGCTACCTCATCATTAGCAGCAGCCAAAACCAGGCATTTCAAATGGGAGGTGGAGTACATGCACTGGTCTCCAGACGGCCCGGAAAGCGTGGTTATGGGCATCAACGGCCAGTTTCCAGGCCCGACCATCCGCGCTCGGGCCGGCGATACCGTGCACGTCGAGCTCACCAACAAGCTCCACAC…
SiLAC11	LOC105163777	XP_011080540.1	LG6	5030461	5038524	+	595	NC_026150.1	ACTGGGGGATGGGTGTGGAAATCACTAGTGTGAACGCAGTTACCAGCCACCATTGCAAGTGCCTTTTCCCAGCGCATACTTGCACACCCGCACCACATCAAAGATCCCAGAATTCTCTCCACATCTCTCTCCAAGTTAACCTCACAGAGAAGAAGGAAACATATGTAAGAATAAATAAACAGGGAGAGAGAGAGAGAGAGAGAGAGAGAGAGAGAGGGAGAGAACTGACATACTGCCGCTGTTTTTGTATACAGTGGTCATTCTCAATCAATGCTCCTTAGATCACGAGTTAACTGCAATTTTTTCTGCTTCGGTTTGCTTCTGTGCTTGATCAGAGTTGGTTTAGCAGGAGACCCTTTTGTGTTCTATGACTGGACAGTCTCTTACATTACTGCTTCC…
SiLAC12	LOC105163916	XP_011080750.1	LG6	6772908	6775663	-	568	NC_026150.1	GATCAAGAAAAAAGGACTCAAATTTTACACCCAAATGTGGGGAAAAAATGTACTAAAATATGTTTAGTAACTTTTTTCCCGTTTAATTAAATCAAAGTACAGAATAGTGATCGATCTCATTATATATAATAAAATAATAATAAAAATAATTAAAATTGTTCAACAACAACAATAATTTAATTACTACATTATCAACTGATTAGATGCTGAAACTCAAGCGTTGGAACTCAGACAATCCAATCAACTCTCAAGAATGCCAAACTCCCTACTTCGGTTCTTCAAATCACAAGCGAAACTGGAAACAAGGAAAACAAATTTAAACAAGACCATGAAACAGAGAAAGAACAGAGCAAAGCTCCGTGTGCTGCAAAATAGAATGAAATTTTTTCAGCATTGTCT…
SiLAC13	LOC105163993	XP_011080832.2	LG6	6739865	6742257	-	481	NC_026150.1	TGAAACAAATCAAGCATGCCATTTTCTCACTACGAAGTGCATTAACAAATTTTCAACTTGCTTTAGTCAATGCAAATTAAACATAGACAACAGTAATGAAGACAACAATGACCGTATGAATCGATAAAACAAGAAAATTCTACGGCAGCATGTTCTGTTGTGTATATATTTTCAACTCTGTTCCTAACAAGGAGGGAGATCAGGTGGTGGAGCCTCTATGGATTGTAATTCTCCAGGTCCATTCTCAACTAGGAAGGCCATAGCCAAGCCCCAAGTCAGATGGGAGTCTATGTGACAGTGCATCAACCAAACTCCTGCATTCAACCATTGAAATATGAATTGAAATATATGTAGATTTATTTAGAAATATATGTATATATATATATAGAGAGAGAGAGA…
SiLAC14	LOC105164010	XP_011080855.1	LG6	7495715	7512811	-	554	NC_026150.1	TTCATCTTAAATAAATTTCAAATGCATCACATGTCACAAGGTATAAATTTAATTTATTGACTTAACATCCTTCAATCCAAATCTGTCACTCCAAACATAACAATAAAGAAAATACTTCCACACAAGTAAGTTTTGCACAGTAAAATACACAAAAATACCTCTCTAGACTCCAATCCAAGTATGATCAATTGGGCCAACTTTGCACATCTTTGGTTCCTTCGGCCCGGTTTGACCCGGTTCTATATTGGGCTCCAGAAATACCACTTCTCTCATCCGCAGTTGAAGCAATATACTCTAACAAGAACCCTAATATATACGTACATATATATATATTTAGAGAGAGAGAGAGAGAGAGATAAGATGTGAAAATTCAGCATTTTGGCAAATCATTGGGAGGTG…
SiLAC15	LOC105164284	XP_011081204.1	LG6	10032137	10036492	-	592	NC_026150.1	TTCTGCAGAAGCTAAGAACAAGTTAAGCTGTATGAAAATTGATGAATCGTCGACATTACATCAAGTTAAAGTGATGAAAGAATGATGATTGAATCCGGATAACTTAAAGACAAGGAGACCGGGAGCATTACTACAGCCGGATAAGGGGGGGAAAAATAGACGTCGGCTAAAATGACTAAAGATTCATATCAACAAATACTACAATTACACACCCTAAAAATCTTCTCACAACAGCAATCATCTCCCGCATAGTACACAACACAATCCAGCCATCGCTGACATATTTATCAACCGAAGATGGAAAACAGAGCAGATAACATGAGTACGAGACCGACCAAAAAGTTCTGCCTGCTGCTGCCTCTGACCGACGTTGCAAAAGATATGTGCTGTGGCCTAAAA…
SiLAC16	LOC105166647	XP_011084388.2	LG7	7883756	7893878	+	618	NC_026151.1	TCACTTCTGATAAACCCTAGTACCGTCCTTCCACATATGATCATAATGATCAGTAGGAAGCATCGCCACCACGAGACGGCGGCCCTCCGCCTCGGCATGTGGTGGTTGGCTTGCTGCGTTATGGCTTTATCCTCGGCGGTGCAAGGGGAGGAGATCTTCCTAGAGTGGCATGTTAAGATAGACAACACGATCAAGCCGGTGTCCGTTAATCAGCCGGTATGACTAATTCTTAGGGCTACACAGACGCACATACACATACGGGATAATTACATTTACATTCAGTTCACACAAAACGTCCCTATTTTTTAGATAATTATATATATACACCTACTTGAAATGTTGATATTATTTATACAAACATCCTCAAAAACATCACCATCATTACACAAATTACTCACA…
SiLAC17	LOC105167012	XP_011084865.1	LG7	10564762	10567822	+	580	NC_026151.1	TTTCACTCTCCCACAAGCAAACACACCACTACTCACTTCCAATTCATCTGCAGAAGAAGAGAGAGAACGATACTGGTAGGCGAAAATGGAGGCATTGAGAAGCAAATACAGCAACCCTTTTAGCTCTTTCTTCTTCTTCTACTTCTTCTCCGCTGTCTTTCTGATCTTTCATGCATTGCCCACGGCGGATGCAAAAACGCACTACCATGATTTTGTTGTAAGCCACCACTTAAGCTCATTTTCTTGGTGTTTTGGTGTGAAGATGGGATTGCAATCAGTAGTGAATGTTAATGGTGTGAACTGTAACAGGTGCAAGCGACTCCAGTGAAGAGGCTGTGCAAAACCCACAACGCGATAACGGTGAATGGGATGTATCCAGGGCCGACGTTGGAAGTGAAC…
SiLAC18	LOC105167055	XP_011084917.2	LG1	14072620	14077387	+	580	NC_026145.1	TCATACAAGTTAAGTTCCTCAACAGTGATAAAATGGTGAGCTTATTTTACCAACTTCTGCTAATAGCAATGACAGCATTTGCATTGCCACTGCTCTCTTCTTCATCATCCAATACAAAGCATTTTCACTTCAATGTAAGCTACCTACCTCTACATACGTACATATATATATACAGAAACCTTGTATATATCTCTCTCTCACTTCAAACACAGACACACACAGGGATGTGTGTGTGTGTGTGTGTGTGTGTGTGTTCATACAATGAAAACGTTAATTACATGTGATCGGGATGGGGCAGCTGTAATAAAATGAATTGTATTGCAGGTGGAGTGGAAGAGTGTAACACGACTTTGCCACAGAAAGGCAGTTCTGACAGTGAATGGGGAGTATCCAGGGCCA…
SiLAC19	LOC105167080	XP_011084946.1	LG7	11040221	11042719	-	555	NC_026151.1	TTTGTGGTGTTGTTCAGCATTTTGGAAGATCATTCGGAGGAGGTAATATTGATTGATTTGGGCCTTTCCCATTTTCCACCAAAAATGCCATCTTAAGCCCCCATGTTGTGTGCACTTCCAAATGGCAATGCATAAACCATACCCCTGCATCATAAATTCAAATTTTATTGGAATTTATGCCCTAGAATTTTGTATCTTTTTCGGACAATATTTGTAATAAAGTCTGATCAAGAAAAGTTGGTCAAAGGGAAAAACTTCTCCTATTTGATTGCTCAGAACACCAAACTTCATCATAATGTGGATGACATTGCATGAAAACTACTTTTCACCCCTCCACCACCAAACAAGAAATTGAAGTAGGAAAGGGCAAAGCTAATGAACAAGTTGAATGTACCTGGA…
SiLAC20	LOC105167465	XP_011085509.1	LG8	2609921	2613220	+	538	NC_026152.1	ACATAACTGTGTTCTTAGTATAAATCTACGTACTAACTACACCCCACTTTTGGGATTGTTGTAGACAGCTAAAAGAGACATAATTTCAAGAAAGATTAGCTGATCACATTCTTGCCATTTTTGCAGAAGTTTATAACAAAATCCTGGTATGCTGTTTTCCACATTTTGTCTGTTTTTAGTTCATTTGCTTAAAATCCCACTTCAGATCTGTTGTTGTGTGGTCACTTAAGTTGGTCTAACTGTTTGCAGTTATGTCAAGATTTGTTCTTGTTGATGTAGTCTCATAGTTCAGTGAACTTACCTTTGATTTCGCTAAACTAAGTTTTGATTTGGGATTGAGGATTTCTGACAAATGTGAAGTGGGATTTTGCAGATACTGAGGTTTGGGTTGTCATTCTT…
SiLAC21	LOC105169197	XP_011087840.1	LG8	17967232	17969842	-	570	NC_026152.1	TTGAGAATTAGTTTATAATAGAAGCATTTTGGACGTGATAAACTAATACTAAAGTTTATAAACTATCTGAACTAATCAGAAAATAGATAAGGAATCAACAATGAATGCATTCTCTAGTTTAGCATCTAAAAGACAATCTGCAAAAAGCTATGTATGGATCTCAACATGAAGGCAAATCATGGGGTGGGGGAAGTAGTCTAGTTTGAGCTGTGTCCCCATTTCTCACTACTATAATTGTACTCATTCCCCAGCTTTGATGCCTCTCCAAATGGCAGTGCATGAACCAAACCCCTGCACATCATAAACCAAATTTGCATGGTTATACTTAGGTTTGAATCTTCTGGCACAATATAATTCTTCCAACATGCCTTAGATGACACCAAGCCATAGCACCACTGA…
SiLAC22	LOC105169650	XP_011088411.1	LG8	20310353	20312751	+	559	NC_026152.1	TTAAGAATATTCTGTTTGTAACAGATTCGACCATCTTAGCTCGAGGAAACATGTTTCACTGGACGATTCGTCTGTTTCTCGTCTGTCTCGTGGGATATGTCTCCACTCCAGCTACAGCTGCAGTGAAGAAATACCAGTTTGATGTTAGTGGATATATCATAAATATGTTATTTCAGTACATGTACATTTTCCTGTTATATGCATTTGATGGTATTGCGTTTTCAGATTCAAGTAAAGAACATAAGCAGGTTGTGCCATGAGAAGCCAATCGTCACGGTGAATGGGATGTTTCCAGGACCGACCATCTACGTTAGAGAAGGAGATCGACTTCTTATTAACGTTACTAATTTTGCGCAGTATAACATGTCAATTCACTGGTAAAGGGAGGTTTATTCAGTT…
SiLAC23	LOC105169830	XP_011088669.1	LG8	21246987	21250543	-	538	NC_026152.1	TTCTGCTGTATCCCTCTGAATATAATCTACTATTGTTTAAGATGAAACATAAAAGAGTTCCAAACCCATTAAACTTTTCTCTTCTTCTCCTTCATTTATTTGCCAGAGTTGTAAAAGAATATTGTGATTGTACGCAATTCTTTAAATTGTACAAATGGTTTATACATGTATAATGGAAGTATTATGAGCGCTTGCCATCAGCTCGTCCACAAAGCAGAGCGTTCTGTGGAATGGCATACTCATCCCTGAAAGACCGGACTGGCGTATAAACACGCAGATAAAACTGTTGGCCCAAGTATTGCCGAGCCCAATACTCGCTCCTCAGGTTCCACATTCCTACATTGTCAAGTGCCACATAAATTGCTGTCCATGACTTGGGATAAACCTGTAATTCACAAC…
SiLAC24	LOC105170430	XP_011089492.1	LG9	3282633	3285226	+	578	NC_026153.1	CTGCATTCCACAGCTATCTCTTCACAGAAACAAGTAAAACCAGCTTTGTCCCACATTCAGAACTGATGGGCTCATCTACTCTTCCATCAGCCATATTTTTGGTTTTGTTTCTCGCTGTCTTTTTGTTTTTCGGCACTGGTACAGCTCAGCAATCAGGCACGACGCGGCACTACAAGTTCAATGTAACTATTTTGCTCCCTATAACTAGTTGTCCATGCATTCCTAGTTTAAATGATGCATCGCTGAGTTGTGATCGCGTTTGCATGATGTGTTTTGCAGATACAGCTGCATAACGTCACCAGATTATGCAAGACAAAAAGCATTATTACGGTGAACGGAAAGTTTCCTGGTCCTCGTATTGTTGCTAGGGAGGGTGATCGTGTTGTGATCAAGGTGGTT…
SiLAC25	LOC105170577	XP_011089702.1	LG9	4296118	4298003	+	555	NC_026153.1	AGCTCTCTTGCCAGAAGAAGACCTTCTCTTAGCTTTATCTTCTTCTTGGCAAGGAATAAAACACTTAATACAAAAGATAACAGCTTCTTCTGGTTGTGTGGAGTTTGAAAGAAAGGAGAGCATGGTGTTCAACACCAGGATGATCTTTGTCGTGTTGTTTCTCTTTGTCTCGGTCACCTGTGTCAATGCAGGTGACCCTACTCTCGAGCACGAATGGAAGGTCACCTATGGTACCATTGCACCTCTTGGCGTCCCACAACAGGGCATCCTTATCAATGGTCAATTCCCTGGCCCAGCTATCAATTGTACCTCTAACAACAATATTGTCGTCAATGTCTTCAATCAGCTCGATGAGCCTTTCCTCCTCACTTGGGTGGGTATCCAACAGAGGAAGAATTC…
SiLAC26	LOC105170621	XP_011089763.1	LG9	4572419	4574294	+	555	NC_026153.1	AGCTTTCCAAGCTCTCTTGCCAGAAGAAGACATTCCCTTAGCTTTATCTTCTTCTTGGCAAGGAATAAAACACAAAATACAAAGATAACAGCTTCTTCTGGTTGAGTGGAGTTTGAAAGAAAGGAGAGCAATGGTGTTCAGCACCAGGATGATCTTTGCCGTGTTGTTTCTCTGCGTCTCGGCCACCTGTGTCATTGCAGGTGACCCTACTCTCGAGCACGAATGGAAGGTCACCTATGGTACCATTGCACCTCTTGGCGTCCCACAACAGGGCATTCTTATCAATGGTCAATTCCCTGGACCAGCCATCAATTGTACCTCTAACAACAATATTGTCGTCAATGTCTTCAATCAGCTCGATGAGCCTTTCCTCCTCACTTGGGCGGGTATCCAGCAGAG…
SiLAC27	LOC105170622	XP_011089764.1	LG9	4576660	4578543	+	554	NC_026153.1	AGCATCAAAATAAAGAAAAACACTTCTCATTGTTCGGAGTTTGAATAAAGAGAGCAATGGGGTCCAGCAGCAAGATGATCTCTGCCGTGTTGTTTCTCTGCTTCTCCACCTGTGTCATTGCAGGGGACCCTACTCTCGAGTTCGAATGGAAAGTCACATATGGCACCATTGCACCTCTTGGCGTTCCCCAGCAGGGCATTCTTATTAATGGTCAATTCCCTGGCCCCAAGATAAATTGTACCTCTAACAATAACATTGTCGTCAATGTCTTCAACCAACTTGACGAGCCTTTCCTCCTCACTTGGGCGGGTGTCCAACAGAGGAAGAATTCTTGGCAGGATGGCACTCCTGGAGCTATGTGCCCCATCCTCCCTGGAAAAAACTACACCTATCGCTTCC…
SiLAC28	LOC105170623	XP_011089765.1	LG9	4581842	4583628	+	554	NC_026153.1	AAAAAGTACTTCTCTGGTGTAGCGGAGATTGACTAAGGTAAGAAGAGCAATGGGCTCCAACAGCCAGATCATCTTTGTGGCGTTGTTCCTCTACCTGTCGACCTTCGCTATTGCTGGGGACCCTACTCTTGAGCACGAATGGAAGGTCACGTATGGCACCATTGCACCTCTTGGCGTCCCCCAACAGGGCATTCTTATCAATGGTCAGTTCCCTGGACCAGCCATCAATTGTACCTCTAACAACAATATTGTCGTCAATGTCTTCAATCAGCTCGATGAGCCTTTCCTCCTCACTTGGGCGGGTATCCAGCAGAGGAAGAATTCTTGGCAAGATGGCACTCCCGGTGCTATGTGCCCCATCCTCCCTGGAAAGAACTACACCTATCGCTTCCAGGTCAA…
SiLAC29	LOC105170624	XP_011089766.1	LG9	4587067	4588974	-	555	NC_026153.1	AGAAAGAATTTTGGTTTTAGGGATTGGCTTTTTTATAGAAAAAAAGATATAAATAGATAGATTTTTATATATAGATATAGACTAATCAGGTCTTAGCTTCTTCTTCTTCTTCTTCAAGTGTATGGAGCAGGCTTCGGCAGAGACTTAACGATACCGCAGAGCTCTTGAGTTTCAGGCAGTGAGTACTCATCCCTCAATGAGCGTGCTTCAGAGACTACGCTCAGGTAGAGCTGCTGTCCGAGATATGCTCTCTCGCGCATCTCCGACCTCAAGTTCCACATACCCGCATTGTCCAATGTGGTCATCACCGCCGCCCATGAGTTGGGGTACACCTGAATGGTGTTCCTGCTCAATGCATCCAACAAGTTGTAGTTCTTCCTCTTCTCAGGGCTCCACCTC…
SiLAC30	LOC105170625	XP_011089767.1	LG9	4589956	4591783	+	555	NC_026153.1	AAAAGGTCTCTTGCCAGAAGAAGACATTCTCAATAACTTCCTCTTCTTCTTGGCAAGCCCAAAAAAAAACAAGAAAAAACACTAAAACAGCTTCTTCTCATTCTGCAGAGCAATGGTGTTCTACACCAAGATGATCTTTGCCGTGTTGTTTCTCTGCTTCTCGGCCACCTGTGTCATTGCAGGGGACCCTACTCTCGAGTTCGAATGGAAGGTCACTTATGGTACCATTGCACCTCTTGGCGTCCCACAACAGGGCATTCTTATCAATGGTCAGTTCCCTGGACCAGCCATCAATTGTACCTCTAACAACAACATCGTCGTTAATGTCTTCAATCAGCTCGACGAGCCTTTCCTCCTCACTTGGGCGGGTATCCAACAGAGGAAGAATTCTTGGCAGGA…
SiLAC31	LOC105173860	XP_011094064.2	LG1	18419180	18422936	+	562	NC_026145.1	ATGGATGACAGTGACAGAGTATCATCATCATCATTGTAAAGAGTCAAGCTTCAAATACATTTTTTTTAAAAGTGTGAATTTGGTGTGTATAGATGTATATATATAAATGAGTAATAGAAAACAAAATATATAGTGGTCTTTTTGAGGGGCTAAGCTTGTACTTGTAGGTGGGCATGGACTACTTCATCTCAACTGCTCTTCTAACTAATCCCCCCCATCAATTCAGAATAATGATAAGTTAAGAACTAGTCATTAATTATTATAGTAACAAGTAGTAACTAAAATTGAACCAAAATCTGATGGGATTTTGTGTGAAAGTGAAAAAATGTCGAAATAAACGTAACACAAACAGAGTCTTTTGGTTGATGGCATGTCGGAACCCAACCTATATACCATTGG…
SiLAC32	LOC105174465	XP_011094885.2	LG11	14135034	14137439	-	575	NC_026155.1	GCAAAAATTTGACTATAAATTTGCTCAAAAAGTTACACATGAATATCAAAATGTTGTACATTTTCTCTAATATGGCTATGAAAATGAGAAAGAATGAATAGCAAACTCTTAAAAAACAAAAAGAAGAGGATAATCATATCCCAATTAGCATTTGGGAAGATCCGAGGGCGGAGGCGGCAGCTTCTGATTCCGGCGATTTCCATCCATCACAATCCATACCATTTTCAGTCCCCAACTCGTATGAACTTCCAAGTGACAATGCATAAACCATACACCTATTTTTAATCCATAAAAATTAATTAATTTACCTAGTAATTCTTCCACTGATTAAATCAACTAATAAAAATCAAATATACCTGGATTATCTGCTAAAAACCGAATTGCAACCCAGCCCCCCGA…
SiLAC33	LOC105174466	XP_011094887.1	LG11	14139187	14141881	-	583	NC_026155.1	TTTAATGACATCATAATGTTGGACGAAAAATAATTTTTTCTGAAAATTATCATTCAATGAATGAATAATAATGGAGATGCATTACAAACCCACGATTTACATATTAGTGAAAGAGAAAAGTACGATTGATGCTCGGAGGGAACCCAAAAAAAAAAAACAACCAAAAAAAAGAAAAAAAGATCTCGGGCAATGTTTGCACAAAAAATGAATGTGAGAAAAATTGAAGATCAGCATTTAGGAAGATCCTTCGGTGGGGGGAGCAGCTTTTGATTGGGAAGCTTTCCATCCAAAACCAACCAGGCCATCTTTAGTCCCCAGCTCGTGTGTATTTCAAGGTGGCAATGCATAAACCATACCCCTGCCACAAATTCAACCACACAAAACATTTAATTCTTAACA…
SiLAC34	LOC105174467	XP_011094888.1	LG11	14145378	14147817	-	578	NC_026155.1	AACTCTGCCATTTTATCAGCATTTGGGAAGATCAGCAGGCGGAGGAAGGAGCTTTTGATTGGGAAGCTTTCCATCCAACACAAGCCATGCCATCTTCAAACCCCAGCTCGTGTGGACTTCCAGGTGACAGTGCATGAACCATACACCTGATCAATAATTAGCAGCCATTCAGATATTGAAATGAATAAACAATAAATATTACTTGCATCCCGTGGCCTTGGGTTCGGTCAAGCACAGTCAACCACACCATATCCACCTAAAACATTATATTTCATTGTTTTACCAACCTGGATTATCCGCCAAGAACCGAATAGCAACCCATCCACCGGCGGGCACGCCAACAGTGTTCCTCTCAATCGGGTCAACAAGATTGAAGTTTTTCAGGTCTGTATTTGGATC…
SiLAC35	LOC105174540	XP_011094977.1	LG11	14549546	14552701	+	558	NC_026155.1	CAACTAGCCATCTACACACATCAAGAACAAAGCTGAGTTTAGACATATCAAGAACAAAACTGAGTTTTCTTACATATAGACGACACGACAGACACACAGCCATAAAAGGAAGAAATGGAGCTCTGGGTTCGGGTTTTCATCCTCGTAGCATGTTTGCTTCCGGCTGTTGTCCAATGCAAAGTTCGCCATTACCAGTTTAATGTGAGTTTATAATTATATGCATATGCAGTATCAACTTATAATTGTTTCTTTGAATCTTAATTTCTAATTGCATTCTACATCTTTGATTCATCAGTTTTTAATTTTACACTACTTCTATATAAGTTGGATTCTGGAACTAATTGGTATATAATTATATGCGCTGATCATATATAGAGCCGAATATTTGTCCTATTTATA…
SiLAC36	LOC105174721	XP_011095211.1	LG11	14420150	14422933	+	569	NC_026155.1	TAAATCTCTCAAGTACTACTTTGTACTCATGTGCTTGACAATTTAATTTCTTCCATATTATCAATATATATATATATATATAGCAGTGATCAATGGCGGCACGCCCTCGGCTCTTTCTTGCATTCGCCTTCGCTCTTTTGGCTACTTCATCATTTGCTTCAGCTGCCATCGTTGAGCATTCGTTTCATGTAATTATTTCGATGATCTTGGATATATATATATATTTCATTTTTATTCAAAAACTTTCGACCTCGACAAAATGAAAAAGAAAAAAATTCACATACGTATATAATGCACTTGAATAATGCATGCTCACATATTATATTAATTATTAATTTCTTGTGAAATTAACATGAAATTCCATTCTAGTTTCACATAAATTAATCTCCTGCAGTACTT…
SiLAC37	LOC105175333	XP_011096053.1	LG12	3235193	3238630	-	541	NC_026156.1	TGTTGAATATAATATAACTCACGGCTCAAGTTGAGCTGCCTGAACCGACATTTGCTTTCCTAAATGCCATGTTTGTTGCCCGGTCACCCTTTCGTGACGGTTTAAACTGTGCATATTTAAAGAGGTCTAGTATGACGTCCTCTTGCTCGGCCGCAAAGGAGAGCATTCCTTGGAATTGGAAGTTCATCTCTCCATGATTTGGATGAGGTGTAAACTCTTAGGTAGAATTGCTGACCCAAATACTGCCTTGCCCAGTCCTCAGATCTTATGTTCCACATTCCCACATTGTCCAAAGCAATGTAGATTGCAGTCCAAGATTTCGGGTACACCTATTTAGACCAACACAAGGGACCAAAAATAAGTTGAAAAATAATGCAAAAAAGGTACATTTGATGTTTA…
SiLAC38	LOC105176483	XP_011097600.1	LG13	4906457	4908971	+	570	NC_026157.1	CTTGGAGAAACCCCTTGTATAAATAAATGAGGTTCTTATTCATTTGCTTAAGACAAACTCTCTTATGTTATAGATCATATATAGTACACTAGTTTCTAGGTGTTCTAATTTAAGCTGTAGAAATGGTTGATAGTCCCATAAAATTCTTGACACTTCTTGCGCTCGTTTGTTGTATTGTTGTTCCGCTGGTCGAAGCAAGAGTCCGGCTGTACAAATGGGAGGTGAAGTATGAGTTCAAGTCCCCGGACTGCTACAAGAAACTTGTTATTACTATCAACGGCAGAACACCCGGTCCAAGCATCGTTGCGCAACAGGGGGACACCATCGTCGTGGAGCTCAAGAACAGCTTGCTCACTGAAAATGTTGCTATCCACTGGCATGGGATTAGACAGGTTTGAT…
SiLAC39	LOC105176975	XP_011098284.1	LG2	1800238	1806833	+	572	NC_026146.1	TTTTATGAGCTTCATCATGACATTGTTTCTCATCAGATACATTCACATAATTTCACTTATTCTAATTCTTGCCAACTCCTTCTGCTTGCAAGCTGAACTTCGACGTTTTCGATTTGTCGTCAGTTCTCATCTCTCTCTCTCTCTCTCTCTCTCCTCTTTCTCTCTCTCTCTTGTTGTTGTTGTTGTTTATGTCAGAGAATTTTGATCTTTGTAGTGTACTACAACATGCAAATGAGTTAACAATGCGTTTCATGTTAGTTGCAAACGAGGAGCTTGAATAGCTTGTAAGCTCCAAGATCCCCTCGCGTAACGGGACACCAATCAATTCGCTAGCGACATCAAGAGTGTTTATAGTTCCGTAAATCGAATAAAAGACCAAACAAATTTTTTGTTTCGACA…
SiLAC40	LOC105177684	XP_011099220.1	LG15	3257180	3260595	+	539	NC_026159.1	AGCGCTCTGTCAGTGTTATAGCTTTGTTTATATATACATCCAAAACCCAGTTTGGGAAGTAGCAATAGGCAGCTAACCAGACACTGATTTTGAAGAAAGATTCACTCGTTGCGTTCCATTATTCTTTCCCATTTTGTACTTGTTCAATCGTCTCAAACCTGGTACATTTCCATTTCTGCCACGTGTTTTCCGTGTCTTTGGTTAAATCCCACTTCAGATCTGATGATGTTGTTCTGTAGTCTTGTTGATTTCTTCAACATTTCATGTTCGTGCTGTTTTCAGATTGGTATATGCTCATTGTTATTGTGCAATGCGCATAGCTGCAAGCTCTAATTTTTCTTTTTGTGGTTTAGATTTTAAGATTTCATCATGTTAGTGAAGTTAGATTTCGTGCATTGT…
SiLAC41	LOC105177685	XP_011099223.1	LG15	3264150	3266987	+	535	NC_026159.1	TCTTATTTCCTCCTCCATCTTTACAGTATTGTTTTTCGTTCTTGCTTTTTAATTTTTTTCGGATATTCGGAGGAAACTTCATTGGTTAAAATGAGACAGGCCATTGTCCTGGGAATTTTGGCCTGTTTGAGTCTGGTTTCGTATGTCAGGGCTGAAGACCCCTATGTATATCTCAATTGGGTAGTCGAATATGGGGAAATTTCACCTCTTGACGTTAAACAAAGGGTAAATTTTGCTCCTATTACTGTACAGAACCGTAATTTTGATGTACTTGATTATATGACTTCTAACATTAGTGTTTCTTGTGAACTTTACAGGGAATTCTCATTAACGGACAATTTCCAGGCCCCACTGTTAATGTTGTCACCAATGACAATGTTATTGTTAATCTTGAGAACA…
SiLAC42	LOC105178005	XP_011099634.1	LG15	5802610	5805209	+	565	NC_026159.1	ACTCCACACCAGTCTCCCAACCTCCATCATTGTCTCTCTTACTCTTAGAAAATACATCACAAAGAATTTCACTCTCAGAAAGAAGAAAAAAATGATCAGCCAGAAGAAATTTTCATTGCGATTACTATTAACTATTTGTACAGTCTTCGCGTTTCTTTGCTTTGTCTCTTCTCCAGTTGAGGCAGCCGTTAAAAGATATCAGTTTGATGTGAGTTATAGCCTAATTGTAGCTCGTTGAATGTTTGTTAGCGAATTAGTCACTGATCGTTTTTGTATCGTAACGTGTGTGATATTTGCAGATCCAAGTGAAGAATGTGAGCAGATTGTGCCATGCAAAACCTATTGTGACCGTTAATGGGATGTTCCCAGGGCCGACAATCTACGTTAGAGAGGGAGACA…
SiLAC43	LOC105178053	XP_011099705.1	LG2	2699177	2704090	+	538	NC_026146.1	CCATCATTCACTTTCCTCCTCACCACCATCACCCTTTCCAACCACCTCCATTCATATTCATATTCACATTTTCCCATTCCTCTCAAACACAACAGAGCAAAACCAACAATGGCGCCGCTGCTGAAGCTAGCGGTTGTGTTCGCGTGTTTCGCCATCGCCGCCGCCGAGAGTCCCTACAGATTCTACACATGGAATGTCACTTACGGTACCATTTATCCTCTCGGCGTTCCCCAACAGGTTTTTGCTTCTGCTTTATTTTCTGCTTCACACACACAGAGTGTTAGTTTTGAATCTGATTGTTTGTAATGTTGTAATACAGGGGATTTTGATAAACGGACAATTCCCAGGGCCTGATATCTACTCAGTCACCAATGATAATATCATTGTCAATGTATTCAA…
SiLAC44	LOC105179101	XP_011100999.1	LG2	3887053	3893030	-	563	NC_026146.1	AACAAAATCTTTGTTTGCTCGTACACAGCGATTTCCAACACAAAGTTTACAAGAATTATTTCCTTACAAACGAATGAAAATGAAAAAGCGTACTTCTTCAGACACCTTTCCACCAGATGAAAATACATATGTTCTCAGGTCATGCCCGAATGTCGAACCAAGAAATTCTATAATGCACAAATCACTAAATCGTGATTCTTATTTTCCCTTAATTAACTTATAGAGCCATTATTACTTAAGGTTTAATTACTTTTAATCCAGTAACTATAGTTATTTCATATTTTAATCCTGTAATTTATTAGAATTGTAAAATAGTCCTTTACCTTTTTTAATTTCTTGATTTTAGGATAGTTTAAATTGGTCGGAAAATGACATCAAAATTTCAACCAATTTTATCCA…
SiLAC45	LOC105179108	XP_020547488.1	LG2	3911499	3918040	-	570	NC_026146.1	TATAGCTAAAATAATTCATTAATTTATTGGAATGCAATAATATAAATTTCAAACACCAACAAACTGTCTATTACATTGCCCCTGAGAAGAACAATTAACATCTAACAAATAACAAGTGAAAAAACGACGACGACGTTTAGCAGGGGGGCAGGTCTGGAGGTGGAGGCAGCATTTTAGCATTAGGGGTGTTGCCATCTTTAACGATGAACGCCATCAGCATTCCCCAGCTATAGTGACGGGCTAAATGGCAGTGCAACAACCAAACTCCTGTAATATATACATTATTAGTTAAAATCAGCTTGTAATTAATTATGCAATTATTATTTACTATAAATAGTGAGAATATATATACCACATTTTCCGTGGGATCCTCATTTTAATTAGGTCATATGCAAGTCA…
SiLAC46	LOC105161083	XP_020549108.1	LG4	14345676	14349168	+	466	NC_026148.1	ATGAATGTAGTTGATATGAACCATTTCAACGACAGCCACGATTCTCATCAAACCAGAACATGGCTTCTTTTAGCCCCTTCAGGTGGCCAAGAATTCCTGTTTTCTCAGTGTTGCTTGTTGCCCTTTTGGCCGGAGTCGACTGCATCGACATCTTTCATGAATGGATCGTAACTGCTGACACATCCGCCGTCTATCCCAACACGTACAATCAACCCGTACGTTTACATATATGAGAGCAAATTTTGTATATAACTCATCTGATTATCTGTCTATATTTTCGTGCATGCATATATATATGTGTATATGTTGGAGTGTGGAGCTGGACTTAACTCTACCGGTCGTTCGCAGATCCAATTTCGTTCAAGTTAATAAACAGTTCTTTGTAGTGGTAAAATTATA…
SiLAC47	LOC105167465	XP_020551736.1	LG8	2609921	2613220	+	538	NC_026152.1	ACATAACTGTGTTCTTAGTATAAATCTACGTACTAACTACACCCCACTTTTGGGATTGTTGTAGACAGCTAAAAGAGACATAATTTCAAGAAAGATTAGCTGATCACATTCTTGCCATTTTTGCAGAAGTTTATAACAAAATCCTGGTATGCTGTTTTCCACATTTTGTCTGTTTTTAGTTCATTTGCTTAAAATCCCACTTCAGATCTGTTGTTGTGTGGTCACTTAAGTTGGTCTAACTGTTTGCAGTTATGTCAAGATTTGTTCTTGTTGATGTAGTCTCATAGTTCAGTGAACTTACCTTTGATTTCGCTAAACTAAGTTTTGATTTGGGATTGAGGATTTCTGACAAATGTGAAGTGGGATTTTGCAGATACTGAGGTTTGGGTTGTCATTCTT…
SiLAC48	LOC105174713	XP_020553486.1	LG11	14122512	14124992	+	576	NC_026155.1	AAGCAACGATTGCAAGATATTAACTCCGAGCCAAGCTCAAGACGGATATTTTTATTACATATCATATTCAGTTGTCTCACCTTTCATCACTGCAGAAAGCCCCAAAAAACATGCATCGCCGTGTCTCTTCTACTGCTACAACGGCAATTTTGCTGTTCGGCATTCTTGTTTTCTCATTGTTGCCTGAGTTTGCATCCTGCATGACAAGACACTATACTTTCAACGTATGTAAGATGATACAGGAAATTTCAGGTGTTCAATATGTCTACTAGTTTTCCTCCTGGATTACCTATACTGAAATGTGTTTTATGCTAGATTGTGCAACACAATGTGACACGATTGTGCACGACAAAGAGCATTATCAGCGTTAATGGGAAGTTTCCCGGCCCTAGACTTATT…

## Sheet: TableS5
Table S5. List of candidate genes, functional attributes from TAIR database , and their orthologous sequences
			Orthologs (available in Phytozome database https://phytozome-next.jgi.doe.gov/)								Functional attributes from TAIR				GO annotation IDs from InterProScan webserver
gene	NCBI gene locus tag	NCBI protein ID	Arabidopsis thaliana	Solanum lycopersicum	Brassica oleracea	Gossypium raimondii	Glycine max	Triticum aestivum	Oryza sativa	Zea mays	GO Biological Process	GO Molecular Function	Growth and Developmental Stages	Expressed in
SiPOD52	LOC105172589	XP_011092399.1	AT4G25980.1	Solyc10g047110.2.1	Bol039581	Gorai.002G208800.1	Glyma.15G050800.1	Traes_2AL_3FB8B316E.1	LOC_Os12g08920.1	GRMZM2G081928_P01	response to oxidative stress, response to stress	enables peroxidase activity	expressed during plant embryo bilateral stage, plant embryo cotyledonary stage	guard cell, plant embryo, seed, shoot apex	GO:0042744, GO:0020037, GO:0004601
SiPOD63	LOC105176439	XP_011097539.1	AT2G22420.1	Solyc11g010120.2.1	Bol044748	Gorai.008G090200.1	Glyma.09G002500.1	Traes_5BL_881FB6FDE.1	LOC_Os09g29490.1	GRMZM5G843748_P02
SiLAC1	LOC105158065	XP_011098284.1	AT5G48100.1	Solyc04g058040.2.1	Bol033117	Gorai.009G260400.1	Glyma.10G219200.1	Traes_5DL_CB39AD4BA.1	LOC_Os10g30140.1	GRMZM2G320786_P01	acts upstream of or within flavonoid biosynthetic process, lignin biosynthetic process, proanthocyanidin biosynthetic process, response to copper ion	enables copper ion binding	expressed during mature pollen stage, germinated pollen stage, flowering stage, seed development stage, seedling development stage	cotyledon vascular system, endothelium, filament, flower, fruit, fruit valve, leaf trichome, leaf vascular system, petal vascular system, pollen, root, seed coat, sepal vascular system, stem, testa	GO:0005507, GO:0046274, GO:0016491, GO:0052716
SiLAC39	LOC105176975	XP_011098284.1	AT5G48100.1	Solyc04g058000.2.1,	Bol033117	Gorai.009G260400.1	Glyma.20G189800.1	Traes_5DL_CB39AD4BA.1	LOC_Os10g30140.1	GRMZM2G320786_P01
